# Supplementary material for: Genetic structure of Tibetan populations in Gansu revealed by forensic STR loci
Source: Sci Rep. 2017 Jan 23;7:41195. doi: 10.1038/srep41195 (PMC5255561; doi:10.1038/srep41195)
Supplement: Supplementary Table 2 [file srep41195-s3.xls]

## Sheet: Gannan
	CSF1PO	D12S391	D13S317	D16S539	D18S51	D19S433	D21S11	D2S1338	D3S1358	D5S818	D6S1043	D7S820	D8S1179	FGA	vWA
7	0.00551				0.00079					0.01181		0.00079
8	0.00236		0.22126	0.01181						0.00315	0.01891	0.18504	0.00157
9	0.0874		0.12677	0.18819	0.00079					0.04567	0.00158	0.06535
9.1												0.00157
10	0.2315		0.13071	0.13937	0.00079	0.00079				0.25669	0.0528	0.14488	0.10079
10.1												0.00157
11	0.21732		0.20866	0.29528	0.00315	0.00157				0.37795	0.14421	0.29213	0.02441
11.2						0.00236
12	0.37165		0.20394	0.26457	0.01496	0.02913				0.18898	0.10087	0.25591	0.13307
12.1	0.00079
12.2						0.00236
12.3												0.00079
13	0.06457		0.08189	0.08976	0.30157	0.23071			0.00079	0.10787	0.11111	0.04646	0.24961		0.00079
13.2						0.05669
14	0.01732		0.02283	0.01102	0.16378	0.27717			0.02677	0.00787	0.11111	0.00551	0.21024		0.19213
14.2						0.1315
15	0.00157	0.02047	0.00394		0.12598	0.08504			0.33071		0.00552		0.18504		0.01339
15.2						0.13228
16		0.01181			0.14567	0.01654		0.00236	0.34331		0.00315		0.08661		0.26693
16.2						0.02992
17		0.12047			0.07717	0.00157		0.04882	0.2189		0.04886		0.00787	0.00079	0.26929
17.2						0.00157
18		0.27795			0.02992	0.00079		0.08898	0.07717		0.19779		0.00079	0.03622	0.14094
18.3		0.00472
19		0.20079			0.05276			0.15039	0.00157		0.10402			0.05354	0.1
19.3											0.00315
20		0.14961			0.03307			0.17402			0.0591			0.03228	0.01654
20.1									0.00079
20.3											0.00709
21		0.08976			0.01732			0.04016			0.0063			0.07795
21.3											0.01734
22		0.07323			0.01969			0.04488			0.00236			0.17402
22.2														0.0063
22.3											0.00394
23		0.03465			0.00472			0.25276						0.18661
23.2														0.01732
23.3											0.00079
24		0.01339			0.00472			0.14567						0.20236
24.2														0.0063
25		0.00236						0.04173						0.12362
25.2														0.00551
26					0.00157			0.00866						0.04488
26.2														0.00394
27		0.00079			0.00157		0.00315	0.00079						0.01575
28							0.02994	0.00079						0.00945
28.2							0.03783
29							0.26005							0.00315
29.2							0.00236
30							0.23404
30.2							0.02049
30.3							0.00158
31							0.08668
31.2							0.1119
32							0.01261
32.2							0.13869
33							0.00315
33.1							0.00473
33.2							0.04886
34.2							0.00315
35.2							0.00079
Ho	0.71181	0.82835	0.81732	0.74803	0.82362	0.82047	0.83912	0.85197	0.73543	0.73858	0.89432	0.79213	0.83307	0.88189	0.78425
He	0.7495	0.8308	0.82617	0.78027	0.83409	0.82333	0.83363	0.84691	0.71875	0.7422	0.8856	0.7881	0.82388	0.86526	0.78962
PIC	0.710969	0.810671	0.800489	0.745229	0.8178	0.797153	0.812907	0.828912	0.664719	0.700829	0.873647	0.754739	0.80193	0.85019	0.757362
DP	0.899028	0.950442	0.943793	0.91976	0.954106	0.945605	0.951514	0.958256	0.860057	0.890376	0.973887	0.922932	0.945761	0.965453	0.923267
PPE	0.458365	0.654754	0.622837	0.49698	0.64511	0.635524	0.667167	0.700475	0.49698	0.482984	0.784142	0.576279	0.661215	0.750588	0.576279
P-Value	0.24608	0.17649	0.21517	0.32858	0.44876	0.70618	0.17097	0.86265	0.28461	0.23542	0.79146	0.96674	0.95624	0.19874	0.18864
Ho, observed heterozygosity; He, expected heterozygosity; PIC, polymorphic information content;P-Value: probability value of exact test for Hardy-Weinberg equilibrium; DP, discrimination power; PPE, probability of paternity exclusion.

## Sheet: Tianzhu
	CSF1PO	D12S391	D13S317	D16S539	D18S51	D19S433	D21S11	D2S1338	D3S1358	D5S818	D6S1043	D7S820	D8S1179	FGA	vWA
7	0.00595									0.01786
8			0.22126	0.00298						0.00595	0.00298	0.17262
9	0.02976		0.12677	0.2381						0.05952	0.00298	0.05655
9.1												0.0119
10	0.22917		0.13071	0.15476						0.19345	0.04167	0.16369	0.1131
10.1												0.00298
11	0.28571		0.20866	0.24702	0.00298	0.00298				0.3244	0.10714	0.3006	0.05952
11.2
12	0.37798		0.20394	0.2381	0.02679	0.02679				0.2619	0.11905	0.24405	0.13095
12.2						0.00298
13	0.06845		0.08189	0.10119	0.23512	0.29464				0.1369	0.16667	0.04464	0.24107		0.00595
13.2						0.04167
14	0.00298		0.02283	0.01786	0.21726	0.29762			0.05075		0.11607	0.00298	0.19643		0.1994
14.2						0.09226
15		0.01488	0.00394		0.16369	0.06548			0.34328		0.00595		0.17857		0.02083
15.2						0.125
16					0.125	0.01786		0.00595	0.32537		0.00595		0.07738		0.23512
16.2						0.02679
17		0.10714			0.0744	0.00298		0.0506	0.18507		0.0506		0.00298		0.25893
17.2						0.00298
17.3											0.00298
18		0.25298			0.02976			0.11905	0.08358		0.16964			0.01488	0.1756
18.2		0.00298
18.3
19		0.18155			0.04464			0.16964	0.01194		0.12202			0.0506	0.08929
19.3
20		0.15179			0.01786			0.12798			0.0625			0.0625	0.0119
20.1
20.3
21		0.12202			0.03571			0.03869			0.00893			0.12202	0.00298
21.2														0.00893
21.3											0.0119
22		0.0744			0.01786			0.05655						0.13095
22.3											0.00298
23		0.07143			0.00893			0.18452						0.1875
23.2														0.01488
24		0.01786						0.13988						0.21429
24.2														0.00893
25		0.00298						0.09524						0.13988
25.2														0.00298
26								0.0119						0.02679
27							0.00595							0.0119
28							0.02976							0.00298
28.2							0.02083
29							0.25298
29.2							0.0119
30							0.27381
30.2							0.02679
30.3							0.00595
31							0.11012
31.2							0.08036
32							0.02381
32.2							0.12202
33							0.00595
33.2							0.02679
34.2							0.00298
Ho	0.69643	0.82738	0.81548	0.80952	0.85714	0.75	0.82143	0.86905	0.73054	0.79167	0.8631	0.77976	0.80357	0.8631	0.82143
He	0.71951	0.84495	0.81834	0.79344	0.84648	0.79502	0.82644	0.87315	0.73487	0.76839	0.88353	0.79049	0.83442	0.86194	0.80087
PIC	0.667343	0.82195	0.789941	0.758265	0.825899	0.640296	0.737925	0.856738	0.687438	0.72894	0.86844	0.755255	0.810077	0.828721	0.768026
DP	0.870748	0.952452	0.932044	0.92021	0.95146	0.852466	0.910968	0.964357	0.872387	0.904195	0.971018	0.92517	0.950609	0.954294	0.922336
PPE	0.422757	0.650805	0.628072	0.616834	0.70899	0.404728	0.548958	0.732733	0.477069	0.583666	0.720832	0.562035	0.605685	0.697212	0.639397
P-Value	0.77277	0.1563	0.0024	0.55448	0.52249	0.39979	0.69685	0.41363	0.66476	0.46468	0.73131	0.97902	0.92658	0.26012	0.75302
Ho, observed heterozygosity; He, expected heterozygosity; PIC, polymorphic information content;P-Value: probability value of exact test for Hardy-Weinberg equilibrium; DP, discrimination power; PPE, probability of paternity exclusion.
