# Supplementary material for: Genetic structure of Tibetan populations in Gansu revealed by forensic STR loci
Source: Sci Rep. 2017 Jan 23;7:41195. doi: 10.1038/srep41195 (PMC5255561; doi:10.1038/srep41195)
Supplement: Supplementary Table 3 [file srep41195-s4.xls]

## Sheet: pairwise FST
Population pairwise FSTs
Distance method: Pairwise differences
	Tibetan_Gannan	Tibetan_Tianzhu	Tibetan_Qinghai	Tibetan_Lhasa	Tibetan_Changdu	Tibetan_Yunnan1	Tibetan_Yunnan2	Yi_Yunnan	Lhoba	Deng	Nu	Derung	Lisu	Han_Gansu	Han_Shaanxi	Han_Henan	Han_Jiangsu	Han_Shanghai	Han_Yunnan	Han_Guangdong	She	Maonan	Mulam	Thai	Thai-Malay Muslims	Dongxiang	Hui_Gansu	Hui_Ningxia	Uygur_Kashi	Uygur_Yili	Russian_Inner Mongolia	Korean	Buryat	Altay	Tofalar	Sojot	Khakas	Caucasian	Polish	Portuguese	Flemish	Greek	Romanian	Spanish	Brazilian	Mexican	Arab_Morocco	Berber_Morocco(Bouhria)	Berber_Morocco(Asni)
Tibetan_Gannan	0
Tibetan_Tianzhu	0.00176	0
Tibetan_Qinghai	0.001	0.00064	0
Tibetan_Lhasa	0.00194	0.00098	0.00104	0
Tibetan_Changdu	0.0011	0.00413	0.00147	0.00336	0
Tibetan_Yunnan1	0.0124	0.00882	0.0096	0.00942	0.00776	0
Tibetan_Yunnan2	0.00166	0.00143	0.00045	0.00145	0.00146	0.00971	0
Yi_Yunnan	0.00839	0.00371	0.00597	0.00709	0.00691	0.01136	0.0063	0
Lhoba	0.01099	0.00927	0.00996	0.00913	0.01096	0.01735	0.00948	0.01487	0
Deng	0.03192	0.03337	0.02924	0.03258	0.03278	0.04538	0.02918	0.0392	0.02228	0
Nu	0.03462	0.03182	0.03214	0.03244	0.03787	0.04171	0.03242	0.03595	0.04217	0.04019	0
Derung	0.04788	0.04493	0.04404	0.04537	0.04991	0.05232	0.04148	0.05176	0.05159	0.04543	0.02295	0
Lisu	0.01389	0.01265	0.01279	0.00992	0.01537	0.02709	0.01235	0.01415	0.01642	0.03916	0.03549	0.04464	0
Han_Gansu	0.004	0.00076	0.00176	0.00247	0.00457	0.01201	0.00245	0.00395	0.01043	0.03055	0.03261	0.04627	0.00856	0
Han_Shaanxi	0.004	0	0.00226	0.00307	0.00535	0.01066	0.00346	0.00436	0.01216	0.03504	0.03309	0.04614	0.01169	0.0003	0
Han_Henan	0.00367	0.0002	0.00171	0.00125	0.00427	0.01033	0.00223	0.00408	0.0096	0.03173	0.03093	0.04195	0.01054	-6e-05	9e-05	0
Han_Jiangsu	0.00419	0.00044	0.00245	0.00301	0.0051	0.01011	0.00341	0.00418	0.01141	0.03122	0.02856	0.04185	0.01176	0.00043	-5e-05	2e-05	0
Han_Shanghai	0.00541	0.00147	0.00281	0.00434	0.0074	0.01203	0.00392	0.00482	0.01245	0.03093	0.02918	0.04292	0.0119	0.00081	0.00076	0.00115	0.00083	0
Han_Yunnan	0.00525	0.00096	0.00373	0.00453	0.00672	0.01232	0.00427	0.00398	0.00971	0.03245	0.02884	0.0446	0.00908	0.00142	0.00084	0.00094	0.00043	0.00139	0
Han_Guangdong	0.0074	0.00348	0.00467	0.00835	0.00707	0.01376	0.00533	0.00478	0.01306	0.03558	0.03248	0.04567	0.01221	0.00192	0.00192	0.002	0.00155	0.00154	0.00062	0
She	0.01656	0.0126	0.0132	0.01644	0.01707	0.02433	0.01562	0.01294	0.02532	0.04925	0.04772	0.06898	0.02952	0.0127	0.01024	0.01275	0.01134	0.01144	0.00991	0.01143	0
Maonan	0.01627	0.01146	0.01387	0.01694	0.01883	0.0216	0.01614	0.0101	0.02413	0.04851	0.04332	0.06121	0.02165	0.01093	0.00837	0.01024	0.00867	0.00777	0.0078	0.00609	0.01312	0
Mulam	0.01105	0.00721	0.00838	0.01143	0.01341	0.01774	0.00931	0.00614	0.01826	0.03842	0.03298	0.04867	0.01353	0.00545	0.00495	0.00534	0.00491	0.0036	0.00333	0.00166	0.01125	0.00262	0
Thai	0.00812	0.00335	0.00504	0.00932	0.00798	0.01337	0.00625	0.00322	0.01382	0.03857	0.03494	0.04987	0.0145	0.00343	0.00331	0.00396	0.0034	0.00262	0.00396	0.0008	0.01298	0.00601	0.00248	0
Thai-Malay Muslims	0.00834	0.00494	0.0059	0.01111	0.01106	0.0195	0.00734	0.00746	0.01526	0.03688	0.0399	0.05561	0.01866	0.00592	0.00616	0.00637	0.00625	0.00528	0.00576	0.0041	0.01461	0.0118	0.00564	0.0021	0
Dongxiang	0.00372	0.0007	0.00162	0.00201	0.00623	0.01138	0.00307	0.00569	0.01013	0.03305	0.03376	0.04554	0.01063	0.00057	0.00044	0.00022	0.0009	0.00145	0.00229	0.00285	0.01159	0.01014	0.00551	0.00397	0.00409	0
Hui_Gansu	0.00251	5e-05	0.00128	0.00159	0.00402	0.01129	0.00242	0.00567	0.01163	0.03213	0.03035	0.04296	0.01152	0.00131	0.00082	0.00046	0.00121	0.00189	0.00231	0.00471	0.01383	0.01286	0.00742	0.00542	0.00509	8e-05	0
Hui_Ningxia	0.00428	0.00011	0.00249	0.00216	0.00475	0.01157	0.00323	0.00452	0.01212	0.0358	0.02934	0.0407	0.01338	0.00126	0.00032	0.0001	0.00064	0.00212	0.00185	0.00314	0.01512	0.01189	0.00715	0.0035	0.00706	0.00141	0.00088	0
Uygur_Kashi	0.00743	0.00261	0.00492	0.00646	0.00968	0.01711	0.00628	0.00867	0.01166	0.03519	0.03821	0.05021	0.01554	0.00453	0.00418	0.00469	0.00557	0.00519	0.00533	0.00523	0.01691	0.01556	0.01002	0.00613	0.00561	0.00311	0.0034	0.00238	0
Uygur_Yili	0.00809	0.00318	0.00499	0.00598	0.01091	0.01966	0.0067	0.01069	0.01461	0.03656	0.03889	0.04905	0.01669	0.0051	0.00501	0.00501	0.00646	0.00615	0.00717	0.00793	0.01899	0.02014	0.01328	0.00841	0.00513	0.00261	0.0028	0.00342	-4e-05	0
Russian_Inner Mongolia	0.00523	0.00123	0.00338	0.00387	0.00535	0.01095	0.00497	0.00599	0.01053	0.03304	0.02918	0.04499	0.01167	0.00161	0.00109	0.00058	0.00066	0.00197	0.00122	0.0017	0.01497	0.01117	0.00773	0.00398	0.00596	0.00223	0.00106	0.001	0.00425	0.00502	0
Korean	0.00626	0.00099	0.00374	0.00442	0.00757	0.01201	0.00478	0.00598	0.01198	0.03243	0.03167	0.04375	0.01366	0.00128	0.00113	0.00079	0.00066	0.00209	0.00172	0.00205	0.01354	0.01012	0.0062	0.0046	0.0076	0.00157	0.00274	0.00205	0.00537	0.00617	0.00178	0
Buryat	0.01455	0.00789	0.01118	0.01097	0.01599	0.02449	0.01373	0.01683	0.01788	0.03657	0.03379	0.04565	0.02243	0.00895	0.00988	0.0088	0.00936	0.01112	0.0091	0.01306	0.02041	0.02715	0.0196	0.01695	0.01776	0.01016	0.00894	0.00689	0.00885	0.00739	0.00862	0.00912	0
Altay	0.01526	0.01182	0.01298	0.01249	0.01963	0.03337	0.01671	0.02408	0.0225	0.04046	0.04841	0.05691	0.02449	0.01269	0.01344	0.01254	0.01524	0.01503	0.01702	0.01837	0.02573	0.03161	0.02381	0.02056	0.01745	0.01182	0.00977	0.01223	0.00844	0.00607	0.01412	0.01495	0.01069	0
Tofalar	0.03552	0.03082	0.03351	0.03448	0.04648	0.06137	0.03791	0.04613	0.04141	0.06101	0.07864	0.09686	0.05786	0.0356	0.03525	0.03507	0.03799	0.03548	0.03806	0.04198	0.03838	0.04898	0.04032	0.04073	0.03261	0.0337	0.03239	0.03684	0.02626	0.02473	0.03843	0.03641	0.0319	0.01554	0
Sojot	0.01656	0.01154	0.0131	0.01373	0.015	0.02895	0.01499	0.01735	0.02045	0.037	0.05382	0.05911	0.02386	0.01099	0.0128	0.01201	0.01342	0.01453	0.0123	0.01724	0.0257	0.02333	0.02125	0.019	0.02202	0.013	0.01342	0.01184	0.01212	0.01332	0.01578	0.0114	0.00771	0.01468	0.03782	0
Khakas	0.01348	0.00744	0.0099	0.00997	0.01345	0.02512	0.01038	0.01462	0.0146	0.03683	0.04033	0.04939	0.01702	0.00938	0.01123	0.01037	0.01157	0.01325	0.01413	0.01441	0.02701	0.02935	0.02334	0.01508	0.014	0.00921	0.00882	0.01003	0.00724	0.0052	0.00909	0.0104	0.01229	0.00843	0.03266	0.01578	0
Caucasian	0.02102	0.01581	0.01816	0.01904	0.02492	0.03161	0.01985	0.02475	0.02585	0.05215	0.05629	0.06418	0.03095	0.01951	0.01826	0.01885	0.02067	0.02022	0.02349	0.02094	0.03747	0.0295	0.02625	0.01929	0.01612	0.01465	0.01555	0.01419	0.00716	0.00685	0.01814	0.01995	0.02667	0.01708	0.03371	0.0236	0.01483	0
Polish	0.02384	0.0191	0.02094	0.02348	0.02873	0.03475	0.02304	0.0275	0.03002	0.05687	0.05984	0.06677	0.03338	0.02236	0.02071	0.02191	0.02359	0.02233	0.02542	0.02352	0.03958	0.03098	0.02658	0.02122	0.01699	0.01662	0.01781	0.01684	0.00945	0.00941	0.02121	0.02323	0.02954	0.02131	0.03536	0.02672	0.02165	0.00143	0
Portuguese	0.02177	0.0164	0.0187	0.02023	0.02452	0.03101	0.021	0.02424	0.02738	0.05309	0.05498	0.06209	0.03179	0.02056	0.01856	0.01963	0.02116	0.02063	0.02322	0.02162	0.03826	0.02957	0.02654	0.01953	0.01764	0.01585	0.01548	0.01413	0.00742	0.0075	0.01835	0.02054	0.02579	0.0175	0.03717	0.02172	0.01642	0.00123	0.00304	0
Flemish	0.02142	0.0167	0.0186	0.01954	0.02542	0.03242	0.02048	0.02564	0.02757	0.05278	0.0556	0.06385	0.03064	0.02074	0.0191	0.02005	0.02191	0.0208	0.02466	0.02305	0.03915	0.03086	0.02682	0.0204	0.01789	0.01561	0.01534	0.01446	0.00771	0.00766	0.01917	0.02146	0.02689	0.01796	0.03566	0.02375	0.01633	-8e-05	0.00164	0.0006	0
Greek	0.01901	0.01469	0.01687	0.01717	0.02229	0.02823	0.01887	0.02118	0.02622	0.05137	0.0524	0.06298	0.02994	0.0187	0.0166	0.01799	0.019	0.01806	0.02099	0.01923	0.03659	0.02797	0.02404	0.01765	0.0152	0.0134	0.01345	0.01227	0.00649	0.00618	0.01574	0.01871	0.02529	0.01889	0.04016	0.0231	0.01766	0.00302	0.00443	0.00169	0.00198	0
Romanian	0.01951	0.01499	0.01638	0.01815	0.02338	0.02834	0.01871	0.01991	0.02519	0.05244	0.05351	0.06454	0.02958	0.01827	0.01638	0.01799	0.01892	0.0174	0.02099	0.01854	0.03387	0.02708	0.0223	0.01654	0.01386	0.01281	0.01368	0.01249	0.0064	0.00665	0.01684	0.01908	0.02528	0.01887	0.03861	0.02418	0.01703	0.00254	0.00232	0.00194	0.00176	0.00105	0
Spanish	0.02446	0.01854	0.02171	0.02315	0.029	0.03516	0.0244	0.02669	0.03224	0.05985	0.06117	0.06771	0.03427	0.02417	0.02053	0.02175	0.02432	0.02291	0.02526	0.025	0.03962	0.02951	0.02632	0.02158	0.01805	0.01762	0.01725	0.01646	0.01034	0.00955	0.0218	0.02339	0.02918	0.02163	0.03732	0.02391	0.02352	0.00365	0.00375	0.00131	0.00168	0.00268	0.0033	0
Brazilian	0.02001	0.01535	0.01679	0.01835	0.02195	0.02942	0.01905	0.02096	0.02374	0.05055	0.05355	0.06318	0.03122	0.01816	0.01739	0.01806	0.01957	0.01882	0.02113	0.0189	0.03567	0.02859	0.02477	0.01783	0.01499	0.01427	0.01413	0.0131	0.0062	0.00699	0.01656	0.01947	0.02422	0.01789	0.0364	0.0218	0.01487	0.00293	0.00462	0.00157	0.00288	0.00245	0.00234	0.0047	0
Mexican	0.01342	0.01202	0.01257	0.01502	0.01554	0.02673	0.01354	0.02049	0.01949	0.04385	0.04869	0.05796	0.0249	0.01556	0.01456	0.01584	0.01666	0.0159	0.01761	0.01621	0.02751	0.02525	0.02009	0.01618	0.01519	0.01258	0.01114	0.01206	0.00596	0.0075	0.01497	0.01715	0.02158	0.01385	0.02927	0.02035	0.01516	0.00852	0.01065	0.00755	0.00746	0.0077	0.00823	0.00971	0.00766	0
Arab_Morocco	0.02533	0.0193	0.02174	0.02371	0.02709	0.0308	0.02485	0.02546	0.03282	0.06233	0.05891	0.06791	0.0377	0.02383	0.02051	0.02282	0.02346	0.02229	0.02481	0.02224	0.03696	0.02994	0.02752	0.02042	0.01836	0.01784	0.01781	0.01583	0.00906	0.0094	0.02011	0.02357	0.02776	0.02276	0.04234	0.02758	0.02294	0.00499	0.00612	0.00254	0.00419	0.00269	0.0037	0.0047	0.00246	0.0101	0
Berber_Morocco(Bouhria)	0.03066	0.02515	0.02644	0.02848	0.03234	0.03286	0.02885	0.02856	0.03695	0.06193	0.06018	0.07207	0.04048	0.02952	0.02756	0.02781	0.02952	0.02718	0.03113	0.02789	0.0475	0.0347	0.03203	0.02558	0.02253	0.02391	0.02291	0.02289	0.01548	0.01641	0.0239	0.02827	0.03528	0.03475	0.05464	0.03409	0.02759	0.01281	0.01359	0.00874	0.0103	0.00586	0.00904	0.00808	0.00742	0.01726	0.0067	0
Berber_Morocco(Asni)	0.03	0.02559	0.0267	0.02762	0.03052	0.03227	0.02944	0.02878	0.03534	0.06387	0.06396	0.07128	0.03707	0.02881	0.02529	0.02721	0.02793	0.02747	0.02963	0.02563	0.04435	0.03316	0.03117	0.02589	0.02595	0.02313	0.02449	0.02125	0.01498	0.01646	0.02511	0.02778	0.03673	0.03197	0.0539	0.0322	0.02957	0.01035	0.01226	0.00685	0.01036	0.00527	0.00762	0.00924	0.00647	0.01452	0.00328	0.00655	0
Berber_Egypt	0.0246	0.0212	0.02127	0.02565	0.02457	0.03241	0.02385	0.02822	0.02943	0.05539	0.05996	0.07327	0.03599	0.02541	0.02477	0.02558	0.02656	0.02529	0.02761	0.02373	0.04059	0.0353	0.03092	0.02299	0.01817	0.0205	0.01957	0.02069	0.01128	0.01205	0.02069	0.02615	0.02762	0.02601	0.04227	0.02899	0.019	0.01031	0.01256	0.00876	0.00916	0.00867	0.00918	0.01168	0.00582	0.01109	0.00679	0.00883	0.01342
Muslim_Egypt	0.02224	0.01991	0.02031	0.02001	0.02465	0.03139	0.02212	0.02806	0.02739	0.04992	0.04962	0.05578	0.03308	0.02489	0.02153	0.02244	0.02367	0.02213	0.0252	0.0242	0.03968	0.03393	0.02768	0.02378	0.0201	0.01828	0.01797	0.01807	0.01301	0.01127	0.01898	0.02473	0.0297	0.02348	0.04007	0.02911	0.02251	0.01242	0.01375	0.01124	0.01203	0.00742	0.01043	0.01118	0.01006	0.01186	0.01021	0.0124	0.00901
Copt_Egypt	0.03369	0.02875	0.03081	0.03089	0.03852	0.03743	0.03309	0.03618	0.04145	0.06648	0.05399	0.07276	0.0419	0.03414	0.03014	0.03183	0.03251	0.03143	0.03467	0.03316	0.04853	0.04151	0.03625	0.03408	0.03085	0.02615	0.02532	0.0285	0.02004	0.02148	0.02806	0.03242	0.03967	0.03309	0.05271	0.04472	0.02718	0.01621	0.01841	0.01581	0.0145	0.01282	0.01452	0.0173	0.01549	0.02012	0.01519	0.01421	0.01484
Yemenese	0.02301	0.01868	0.01875	0.02208	0.02401	0.02478	0.02061	0.02382	0.0301	0.05678	0.05494	0.06446	0.03644	0.02403	0.02155	0.02258	0.0235	0.02148	0.02444	0.02154	0.03562	0.03021	0.02556	0.01877	0.01553	0.01795	0.01805	0.01697	0.01246	0.01297	0.02026	0.02408	0.02863	0.0306	0.04908	0.02619	0.02445	0.01151	0.01255	0.00979	0.00976	0.00721	0.00818	0.00961	0.00817	0.01499	0.00719	0.00522	0.01116
Saudi Arabian	0.02017	0.01723	0.01665	0.02034	0.02008	0.02238	0.01797	0.02416	0.02666	0.04968	0.05401	0.06007	0.03455	0.02164	0.01956	0.02021	0.0213	0.02008	0.02223	0.01978	0.03517	0.03113	0.0256	0.01976	0.01619	0.01594	0.0159	0.01563	0.01029	0.00949	0.0189	0.02168	0.02552	0.02423	0.04252	0.02455	0.02142	0.01048	0.01212	0.00756	0.01001	0.00629	0.00781	0.00903	0.00639	0.01003	0.00652	0.00732	0.00718
Iranian	0.01471	0.00994	0.01111	0.01418	0.01567	0.0195	0.01302	0.01813	0.01887	0.04575	0.05158	0.05808	0.02505	0.01204	0.01158	0.01249	0.01362	0.01261	0.01526	0.01239	0.02974	0.02362	0.01817	0.01077	0.01108	0.00881	0.01083	0.00827	0.00289	0.00448	0.01125	0.01292	0.01977	0.0164	0.03795	0.01916	0.01463	0.00521	0.00671	0.00443	0.00544	0.00386	0.00514	0.00772	0.00417	0.00863	0.00474	0.01097	0.0082
Kuwaiti	0.02054	0.01733	0.01732	0.02008	0.02127	0.02484	0.0191	0.02499	0.02673	0.04947	0.05247	0.05884	0.03507	0.02171	0.01982	0.0203	0.02164	0.02021	0.02338	0.02088	0.03723	0.03239	0.02693	0.02	0.01614	0.01607	0.0161	0.01576	0.01004	0.00903	0.01849	0.02183	0.02572	0.02374	0.04062	0.02564	0.0198	0.00842	0.01049	0.00692	0.00808	0.00523	0.00726	0.00812	0.00546	0.01091	0.00574	0.00757	0.00728
Omanis	0.01846	0.01405	0.01479	0.0159	0.0201	0.02285	0.01725	0.02098	0.0254	0.04861	0.04948	0.05559	0.03122	0.01789	0.01642	0.01665	0.01854	0.01738	0.02045	0.01962	0.03436	0.031	0.02475	0.01874	0.01547	0.01221	0.01216	0.01133	0.00677	0.00605	0.01564	0.01849	0.02154	0.01825	0.03875	0.02202	0.01561	0.00529	0.00603	0.00423	0.00471	0.00219	0.00312	0.00559	0.00244	0.00991	0.00309	0.00584	0.00585
Somali	0.0289	0.02673	0.02634	0.02699	0.02876	0.03953	0.02904	0.03333	0.03361	0.05715	0.06239	0.07004	0.04456	0.03133	0.02853	0.02884	0.02995	0.02896	0.03319	0.03176	0.04275	0.03877	0.03649	0.0305	0.02477	0.0247	0.02428	0.02514	0.01974	0.01952	0.0255	0.03168	0.03527	0.03113	0.04001	0.03541	0.02838	0.01902	0.02179	0.01855	0.0196	0.01663	0.02017	0.02082	0.01378	0.01958	0.01444	0.01783	0.01618
Ovambo_Namibia	0.04631	0.04127	0.04073	0.04305	0.04492	0.04922	0.04501	0.0469	0.0497	0.07234	0.07453	0.08355	0.05883	0.04433	0.04323	0.04391	0.04421	0.04303	0.04716	0.04314	0.05972	0.05484	0.05072	0.04158	0.03734	0.03928	0.03886	0.03797	0.03011	0.03281	0.03707	0.0453	0.0465	0.04635	0.0672	0.0516	0.04153	0.03158	0.03108	0.0286	0.03078	0.02665	0.02955	0.0326	0.02071	0.03496	0.02239	0.0205	0.02636
Tanzanian	0.03721	0.03341	0.03163	0.03374	0.03442	0.03821	0.03466	0.03785	0.03775	0.06143	0.06131	0.06852	0.04572	0.03643	0.03583	0.03596	0.03718	0.03534	0.03871	0.03633	0.05038	0.04697	0.04273	0.03429	0.03128	0.03173	0.03208	0.03002	0.02433	0.02728	0.03111	0.03942	0.04068	0.04071	0.06235	0.04147	0.03119	0.02469	0.02511	0.02296	0.02403	0.02254	0.02206	0.02601	0.01576	0.02694	0.01896	0.01813	0.02121
African American	0.02915	0.02528	0.02494	0.02629	0.02848	0.03441	0.02761	0.0311	0.03267	0.05632	0.05689	0.0657	0.03971	0.02764	0.02706	0.02778	0.02867	0.02733	0.03107	0.02801	0.04269	0.03888	0.0348	0.02661	0.02234	0.02273	0.02346	0.02242	0.01561	0.01684	0.02347	0.03022	0.03263	0.02927	0.05101	0.03389	0.02427	0.01442	0.01559	0.01347	0.01473	0.01248	0.01313	0.01688	0.0078	0.01836	0.00989	0.01217	0.01297
FST P values
Number of permutations : 110
	Tibetan_Gannan	Tibetan_Tianzhu	Tibetan_Qinghai	Tibetan_Lhasa	Tibetan_Changdu	Tibetan_Yunnan1	Tibetan_Yunnan2	Yi_Yunnan	Lhoba	Deng	Nu	Derung	Lisu	Han_Gansu	Han_Shaanxi	Han_Henan	Han_Jiangsu	Han_Shanghai	Han_Yunnan	Han_Guangdong	She	Maonan	Mulam	Thai	Thai-Malay Muslims	Dongxiang	Hui_Gansu	Hui_Ningxia	Uygur_Kashi	Uygur_Yili	Russian_Inner Mongolia	Korean	Buryat	Altay	Tofalar	Sojot	Khakas	Caucasian	Polish	Portuguese	Flemish	Greek	Romanian	Spanish	Brazilian	Mexican	Arab_Morocco	Berber_Morocco(Bouhria)	Berber_Morocco(Asni)
Tibetan_Gannan	*
Tibetan_Tianzhu	0.00000+0.0000	*
Tibetan_Qinghai	0.00000+0.0000	0.05405+0.0278	*
Tibetan_Lhasa	0.00000+0.0000	0.10811+0.0353	0.03604+0.0242	*
Tibetan_Changdu	0.03604+0.0201	0.00000+0.0000	0.02703+0.0139	0.00000+0.0000	*
Tibetan_Yunnan1	0.00000+0.0000	0.00000+0.0000	0.00000+0.0000	0.00000+0.0000	0.00000+0.0000	*
Tibetan_Yunnan2	0.00000+0.0000	0.00000+0.0000	0.01802+0.0121	0.00901+0.0091	0.01802+0.0121	0.00000+0.0000	*
Yi_Yunnan	0.00000+0.0000	0.00000+0.0000	0.00000+0.0000	0.00000+0.0000	0.00000+0.0000	0.00000+0.0000	0.00000+0.0000	*
Lhoba	0.00000+0.0000	0.00000+0.0000	0.00000+0.0000	0.00000+0.0000	0.00000+0.0000	0.00000+0.0000	0.00000+0.0000	0.00000+0.0000	*
Deng	0.00000+0.0000	0.00000+0.0000	0.00000+0.0000	0.00000+0.0000	0.00000+0.0000	0.00000+0.0000	0.00000+0.0000	0.00000+0.0000	0.00000+0.0000	*
Nu	0.00000+0.0000	0.00000+0.0000	0.00000+0.0000	0.00000+0.0000	0.00000+0.0000	0.00000+0.0000	0.00000+0.0000	0.00000+0.0000	0.00000+0.0000	0.00000+0.0000	*
Derung	0.00000+0.0000	0.00000+0.0000	0.00000+0.0000	0.00000+0.0000	0.00000+0.0000	0.00000+0.0000	0.00000+0.0000	0.00000+0.0000	0.00000+0.0000	0.00000+0.0000	0.00000+0.0000	*
Lisu	0.00000+0.0000	0.00000+0.0000	0.00000+0.0000	0.00000+0.0000	0.00000+0.0000	0.00000+0.0000	0.00000+0.0000	0.00000+0.0000	0.00000+0.0000	0.00000+0.0000	0.00000+0.0000	0.00000+0.0000	*
Han_Gansu	0.00000+0.0000	0.08108+0.0316	0.00000+0.0000	0.00000+0.0000	0.00000+0.0000	0.00000+0.0000	0.00000+0.0000	0.00000+0.0000	0.00000+0.0000	0.00000+0.0000	0.00000+0.0000	0.00000+0.0000	0.00000+0.0000	*
Han_Shaanxi	0.00000+0.0000	0.38739+0.0451	0.00000+0.0000	0.00000+0.0000	0.00000+0.0000	0.00000+0.0000	0.00000+0.0000	0.00000+0.0000	0.00000+0.0000	0.00000+0.0000	0.00000+0.0000	0.00000+0.0000	0.00000+0.0000	0.14414+0.0278	*
Han_Henan	0.00000+0.0000	0.32432+0.0578	0.00000+0.0000	0.08108+0.0212	0.00000+0.0000	0.00000+0.0000	0.00000+0.0000	0.00000+0.0000	0.00000+0.0000	0.00000+0.0000	0.00000+0.0000	0.00000+0.0000	0.00000+0.0000	0.63964+0.0394	0.31532+0.0529	*
Han_Jiangsu	0.00000+0.0000	0.11712+0.0305	0.00000+0.0000	0.00000+0.0000	0.00000+0.0000	0.00000+0.0000	0.00000+0.0000	0.00000+0.0000	0.00000+0.0000	0.00000+0.0000	0.00000+0.0000	0.00000+0.0000	0.00000+0.0000	0.06306+0.0237	0.53153+0.0478	0.52252+0.0466	*
Han_Shanghai	0.00000+0.0000	0.00901+0.0091	0.00000+0.0000	0.00000+0.0000	0.00000+0.0000	0.00000+0.0000	0.00000+0.0000	0.00000+0.0000	0.00000+0.0000	0.00000+0.0000	0.00000+0.0000	0.00000+0.0000	0.00000+0.0000	0.00000+0.0000	0.00000+0.0000	0.00000+0.0000	0.00000+0.0000	*
Han_Yunnan	0.00000+0.0000	0.12613+0.0411	0.00000+0.0000	0.00000+0.0000	0.00000+0.0000	0.00000+0.0000	0.00000+0.0000	0.00000+0.0000	0.00000+0.0000	0.00000+0.0000	0.00000+0.0000	0.00000+0.0000	0.00000+0.0000	0.01802+0.0121	0.08108+0.0316	0.15315+0.0360	0.15315+0.0273	0.00000+0.0000	*
Han_Guangdong	0.00000+0.0000	0.00000+0.0000	0.00000+0.0000	0.00000+0.0000	0.00000+0.0000	0.00000+0.0000	0.00000+0.0000	0.00000+0.0000	0.00000+0.0000	0.00000+0.0000	0.00000+0.0000	0.00000+0.0000	0.00000+0.0000	0.01802+0.0121	0.00901+0.0091	0.00000+0.0000	0.00901+0.0091	0.00901+0.0091	0.19820+0.0603	*
She	0.00000+0.0000	0.00000+0.0000	0.00000+0.0000	0.00000+0.0000	0.00000+0.0000	0.00000+0.0000	0.00000+0.0000	0.00000+0.0000	0.00000+0.0000	0.00000+0.0000	0.00000+0.0000	0.00000+0.0000	0.00000+0.0000	0.00000+0.0000	0.00000+0.0000	0.00000+0.0000	0.00000+0.0000	0.00000+0.0000	0.00000+0.0000	0.00000+0.0000	*
Maonan	0.00000+0.0000	0.00000+0.0000	0.00000+0.0000	0.00000+0.0000	0.00000+0.0000	0.00000+0.0000	0.00000+0.0000	0.00000+0.0000	0.00000+0.0000	0.00000+0.0000	0.00000+0.0000	0.00000+0.0000	0.00000+0.0000	0.00000+0.0000	0.00000+0.0000	0.00000+0.0000	0.00000+0.0000	0.00000+0.0000	0.00000+0.0000	0.00000+0.0000	0.00000+0.0000	*
Mulam	0.00000+0.0000	0.00000+0.0000	0.00000+0.0000	0.00000+0.0000	0.00000+0.0000	0.00000+0.0000	0.00000+0.0000	0.00000+0.0000	0.00000+0.0000	0.00000+0.0000	0.00000+0.0000	0.00000+0.0000	0.00000+0.0000	0.00000+0.0000	0.00000+0.0000	0.00000+0.0000	0.00000+0.0000	0.00000+0.0000	0.00000+0.0000	0.02703+0.0139	0.00000+0.0000	0.00000+0.0000	*
Thai	0.00000+0.0000	0.00000+0.0000	0.00000+0.0000	0.00000+0.0000	0.00000+0.0000	0.00000+0.0000	0.00000+0.0000	0.00000+0.0000	0.00000+0.0000	0.00000+0.0000	0.00000+0.0000	0.00000+0.0000	0.00000+0.0000	0.00000+0.0000	0.00000+0.0000	0.00000+0.0000	0.00000+0.0000	0.00000+0.0000	0.00000+0.0000	0.07207+0.0264	0.00000+0.0000	0.00000+0.0000	0.00000+0.0000	*
Thai-Malay Muslims	0.00000+0.0000	0.00000+0.0000	0.00000+0.0000	0.00000+0.0000	0.00000+0.0000	0.00000+0.0000	0.00000+0.0000	0.00000+0.0000	0.00000+0.0000	0.00000+0.0000	0.00000+0.0000	0.00000+0.0000	0.00000+0.0000	0.00000+0.0000	0.00000+0.0000	0.00000+0.0000	0.00000+0.0000	0.00000+0.0000	0.00000+0.0000	0.00000+0.0000	0.00000+0.0000	0.00000+0.0000	0.00000+0.0000	0.00000+0.0000	*
Dongxiang	0.00000+0.0000	0.07207+0.0182	0.00000+0.0000	0.01802+0.0121	0.00000+0.0000	0.00000+0.0000	0.00000+0.0000	0.00000+0.0000	0.00000+0.0000	0.00000+0.0000	0.00000+0.0000	0.00000+0.0000	0.00000+0.0000	0.11712+0.0273	0.15315+0.0237	0.37838+0.0354	0.02703+0.0194	0.00000+0.0000	0.00000+0.0000	0.00000+0.0000	0.00000+0.0000	0.00000+0.0000	0.00000+0.0000	0.00000+0.0000	0.00000+0.0000	*
Hui_Gansu	0.00000+0.0000	0.55856+0.0354	0.00000+0.0000	0.01802+0.0121	0.00000+0.0000	0.00000+0.0000	0.00000+0.0000	0.00000+0.0000	0.00000+0.0000	0.00000+0.0000	0.00000+0.0000	0.00000+0.0000	0.00000+0.0000	0.00901+0.0091	0.00901+0.0091	0.18018+0.0449	0.00000+0.0000	0.00000+0.0000	0.00901+0.0091	0.00000+0.0000	0.00000+0.0000	0.00000+0.0000	0.00000+0.0000	0.00000+0.0000	0.00000+0.0000	0.42342+0.0508	*
Hui_Ningxia	0.00000+0.0000	0.45946+0.0394	0.00000+0.0000	0.04505+0.0203	0.00000+0.0000	0.00000+0.0000	0.00000+0.0000	0.00000+0.0000	0.00000+0.0000	0.00000+0.0000	0.00000+0.0000	0.00000+0.0000	0.00000+0.0000	0.04505+0.0203	0.28829+0.0603	0.46847+0.0633	0.11712+0.0139	0.00000+0.0000	0.04505+0.0203	0.00000+0.0000	0.00000+0.0000	0.00000+0.0000	0.00000+0.0000	0.00000+0.0000	0.00000+0.0000	0.03604+0.0201	0.08108+0.0252	*
Uygur_Kashi	0.00000+0.0000	0.00000+0.0000	0.00000+0.0000	0.00000+0.0000	0.00000+0.0000	0.00000+0.0000	0.00000+0.0000	0.00000+0.0000	0.00000+0.0000	0.00000+0.0000	0.00000+0.0000	0.00000+0.0000	0.00000+0.0000	0.00000+0.0000	0.00000+0.0000	0.00000+0.0000	0.00000+0.0000	0.00000+0.0000	0.00000+0.0000	0.00000+0.0000	0.00000+0.0000	0.00000+0.0000	0.00000+0.0000	0.00000+0.0000	0.00000+0.0000	0.00000+0.0000	0.00000+0.0000	0.00000+0.0000	*
Uygur_Yili	0.00000+0.0000	0.00000+0.0000	0.00000+0.0000	0.00000+0.0000	0.00000+0.0000	0.00000+0.0000	0.00000+0.0000	0.00000+0.0000	0.00000+0.0000	0.00000+0.0000	0.00000+0.0000	0.00000+0.0000	0.00000+0.0000	0.00000+0.0000	0.00000+0.0000	0.00000+0.0000	0.00000+0.0000	0.00000+0.0000	0.00000+0.0000	0.00000+0.0000	0.00000+0.0000	0.00000+0.0000	0.00000+0.0000	0.00000+0.0000	0.00000+0.0000	0.00000+0.0000	0.00000+0.0000	0.00000+0.0000	0.46847+0.0354	*
Russian_Inner Mongolia	0.00000+0.0000	0.02703+0.0139	0.00000+0.0000	0.00000+0.0000	0.00000+0.0000	0.00000+0.0000	0.00000+0.0000	0.00000+0.0000	0.00000+0.0000	0.00000+0.0000	0.00000+0.0000	0.00000+0.0000	0.00000+0.0000	0.00000+0.0000	0.00901+0.0091	0.18018+0.0359	0.05405+0.0201	0.00000+0.0000	0.04505+0.0203	0.04505+0.0203	0.00000+0.0000	0.00000+0.0000	0.00000+0.0000	0.00000+0.0000	0.00000+0.0000	0.00000+0.0000	0.03604+0.0148	0.14414+0.0411	0.00000+0.0000	0.00000+0.0000	*
Korean	0.00000+0.0000	0.00901+0.0091	0.00000+0.0000	0.00000+0.0000	0.00000+0.0000	0.00000+0.0000	0.00000+0.0000	0.00000+0.0000	0.00000+0.0000	0.00000+0.0000	0.00000+0.0000	0.00000+0.0000	0.00000+0.0000	0.00000+0.0000	0.00000+0.0000	0.00000+0.0000	0.00000+0.0000	0.00000+0.0000	0.00000+0.0000	0.00000+0.0000	0.00000+0.0000	0.00000+0.0000	0.00000+0.0000	0.00000+0.0000	0.00000+0.0000	0.00000+0.0000	0.00000+0.0000	0.00000+0.0000	0.00000+0.0000	0.00000+0.0000	0.00000+0.0000	*
Buryat	0.00000+0.0000	0.00000+0.0000	0.00000+0.0000	0.00000+0.0000	0.00000+0.0000	0.00000+0.0000	0.00000+0.0000	0.00000+0.0000	0.00000+0.0000	0.00000+0.0000	0.00000+0.0000	0.00000+0.0000	0.00000+0.0000	0.00000+0.0000	0.00000+0.0000	0.00000+0.0000	0.00000+0.0000	0.00000+0.0000	0.00000+0.0000	0.00000+0.0000	0.00000+0.0000	0.00000+0.0000	0.00000+0.0000	0.00000+0.0000	0.00000+0.0000	0.00000+0.0000	0.00000+0.0000	0.00000+0.0000	0.00000+0.0000	0.00000+0.0000	0.00000+0.0000	0.00000+0.0000	*
Altay	0.00000+0.0000	0.00000+0.0000	0.00000+0.0000	0.00000+0.0000	0.00000+0.0000	0.00000+0.0000	0.00000+0.0000	0.00000+0.0000	0.00000+0.0000	0.00000+0.0000	0.00000+0.0000	0.00000+0.0000	0.00000+0.0000	0.00000+0.0000	0.00000+0.0000	0.00000+0.0000	0.00000+0.0000	0.00000+0.0000	0.00000+0.0000	0.00000+0.0000	0.00000+0.0000	0.00000+0.0000	0.00000+0.0000	0.00000+0.0000	0.00000+0.0000	0.00000+0.0000	0.00000+0.0000	0.00000+0.0000	0.00000+0.0000	0.00000+0.0000	0.00000+0.0000	0.00000+0.0000	0.00000+0.0000	*
Tofalar	0.00000+0.0000	0.00000+0.0000	0.00000+0.0000	0.00000+0.0000	0.00000+0.0000	0.00000+0.0000	0.00000+0.0000	0.00000+0.0000	0.00000+0.0000	0.00000+0.0000	0.00000+0.0000	0.00000+0.0000	0.00000+0.0000	0.00000+0.0000	0.00000+0.0000	0.00000+0.0000	0.00000+0.0000	0.00000+0.0000	0.00000+0.0000	0.00000+0.0000	0.00000+0.0000	0.00000+0.0000	0.00000+0.0000	0.00000+0.0000	0.00000+0.0000	0.00000+0.0000	0.00000+0.0000	0.00000+0.0000	0.00000+0.0000	0.00000+0.0000	0.00000+0.0000	0.00000+0.0000	0.00000+0.0000	0.00000+0.0000	*
Sojot	0.00000+0.0000	0.00000+0.0000	0.00000+0.0000	0.00000+0.0000	0.00000+0.0000	0.00000+0.0000	0.00000+0.0000	0.00000+0.0000	0.00000+0.0000	0.00000+0.0000	0.00000+0.0000	0.00000+0.0000	0.00000+0.0000	0.00000+0.0000	0.00000+0.0000	0.00000+0.0000	0.00000+0.0000	0.00000+0.0000	0.00000+0.0000	0.00000+0.0000	0.00000+0.0000	0.00000+0.0000	0.00000+0.0000	0.00000+0.0000	0.00000+0.0000	0.00000+0.0000	0.00000+0.0000	0.00000+0.0000	0.00000+0.0000	0.00000+0.0000	0.00000+0.0000	0.00000+0.0000	0.00000+0.0000	0.00000+0.0000	0.00000+0.0000	*
Khakas	0.00000+0.0000	0.00000+0.0000	0.00000+0.0000	0.00000+0.0000	0.00000+0.0000	0.00000+0.0000	0.00000+0.0000	0.00000+0.0000	0.00000+0.0000	0.00000+0.0000	0.00000+0.0000	0.00000+0.0000	0.00000+0.0000	0.00000+0.0000	0.00000+0.0000	0.00000+0.0000	0.00000+0.0000	0.00000+0.0000	0.00000+0.0000	0.00000+0.0000	0.00000+0.0000	0.00000+0.0000	0.00000+0.0000	0.00000+0.0000	0.00000+0.0000	0.00000+0.0000	0.00000+0.0000	0.00000+0.0000	0.00000+0.0000	0.00000+0.0000	0.00000+0.0000	0.00000+0.0000	0.00000+0.0000	0.00000+0.0000	0.00000+0.0000	0.00000+0.0000	*
Caucasian	0.00000+0.0000	0.00000+0.0000	0.00000+0.0000	0.00000+0.0000	0.00000+0.0000	0.00000+0.0000	0.00000+0.0000	0.00000+0.0000	0.00000+0.0000	0.00000+0.0000	0.00000+0.0000	0.00000+0.0000	0.00000+0.0000	0.00000+0.0000	0.00000+0.0000	0.00000+0.0000	0.00000+0.0000	0.00000+0.0000	0.00000+0.0000	0.00000+0.0000	0.00000+0.0000	0.00000+0.0000	0.00000+0.0000	0.00000+0.0000	0.00000+0.0000	0.00000+0.0000	0.00000+0.0000	0.00000+0.0000	0.00000+0.0000	0.00000+0.0000	0.00000+0.0000	0.00000+0.0000	0.00000+0.0000	0.00000+0.0000	0.00000+0.0000	0.00000+0.0000	0.00000+0.0000	*
Polish	0.00000+0.0000	0.00000+0.0000	0.00000+0.0000	0.00000+0.0000	0.00000+0.0000	0.00000+0.0000	0.00000+0.0000	0.00000+0.0000	0.00000+0.0000	0.00000+0.0000	0.00000+0.0000	0.00000+0.0000	0.00000+0.0000	0.00000+0.0000	0.00000+0.0000	0.00000+0.0000	0.00000+0.0000	0.00000+0.0000	0.00000+0.0000	0.00000+0.0000	0.00000+0.0000	0.00000+0.0000	0.00000+0.0000	0.00000+0.0000	0.00000+0.0000	0.00000+0.0000	0.00000+0.0000	0.00000+0.0000	0.00000+0.0000	0.00000+0.0000	0.00000+0.0000	0.00000+0.0000	0.00000+0.0000	0.00000+0.0000	0.00000+0.0000	0.00000+0.0000	0.00000+0.0000	0.00000+0.0000	*
Portuguese	0.00000+0.0000	0.00000+0.0000	0.00000+0.0000	0.00000+0.0000	0.00000+0.0000	0.00000+0.0000	0.00000+0.0000	0.00000+0.0000	0.00000+0.0000	0.00000+0.0000	0.00000+0.0000	0.00000+0.0000	0.00000+0.0000	0.00000+0.0000	0.00000+0.0000	0.00000+0.0000	0.00000+0.0000	0.00000+0.0000	0.00000+0.0000	0.00000+0.0000	0.00000+0.0000	0.00000+0.0000	0.00000+0.0000	0.00000+0.0000	0.00000+0.0000	0.00000+0.0000	0.00000+0.0000	0.00000+0.0000	0.00000+0.0000	0.00000+0.0000	0.00000+0.0000	0.00000+0.0000	0.00000+0.0000	0.00000+0.0000	0.00000+0.0000	0.00000+0.0000	0.00000+0.0000	0.00000+0.0000	0.00000+0.0000	*
Flemish	0.00000+0.0000	0.00000+0.0000	0.00000+0.0000	0.00000+0.0000	0.00000+0.0000	0.00000+0.0000	0.00000+0.0000	0.00000+0.0000	0.00000+0.0000	0.00000+0.0000	0.00000+0.0000	0.00000+0.0000	0.00000+0.0000	0.00000+0.0000	0.00000+0.0000	0.00000+0.0000	0.00000+0.0000	0.00000+0.0000	0.00000+0.0000	0.00000+0.0000	0.00000+0.0000	0.00000+0.0000	0.00000+0.0000	0.00000+0.0000	0.00000+0.0000	0.00000+0.0000	0.00000+0.0000	0.00000+0.0000	0.00000+0.0000	0.00000+0.0000	0.00000+0.0000	0.00000+0.0000	0.00000+0.0000	0.00000+0.0000	0.00000+0.0000	0.00000+0.0000	0.00000+0.0000	0.55856+0.0522	0.00000+0.0000	0.01802+0.0121	*
Greek	0.00000+0.0000	0.00000+0.0000	0.00000+0.0000	0.00000+0.0000	0.00000+0.0000	0.00000+0.0000	0.00000+0.0000	0.00000+0.0000	0.00000+0.0000	0.00000+0.0000	0.00000+0.0000	0.00000+0.0000	0.00000+0.0000	0.00000+0.0000	0.00000+0.0000	0.00000+0.0000	0.00000+0.0000	0.00000+0.0000	0.00000+0.0000	0.00000+0.0000	0.00000+0.0000	0.00000+0.0000	0.00000+0.0000	0.00000+0.0000	0.00000+0.0000	0.00000+0.0000	0.00000+0.0000	0.00000+0.0000	0.00000+0.0000	0.00000+0.0000	0.00000+0.0000	0.00000+0.0000	0.00000+0.0000	0.00000+0.0000	0.00000+0.0000	0.00000+0.0000	0.00000+0.0000	0.00000+0.0000	0.00000+0.0000	0.00000+0.0000	0.00000+0.0000	*
Romanian	0.00000+0.0000	0.00000+0.0000	0.00000+0.0000	0.00000+0.0000	0.00000+0.0000	0.00000+0.0000	0.00000+0.0000	0.00000+0.0000	0.00000+0.0000	0.00000+0.0000	0.00000+0.0000	0.00000+0.0000	0.00000+0.0000	0.00000+0.0000	0.00000+0.0000	0.00000+0.0000	0.00000+0.0000	0.00000+0.0000	0.00000+0.0000	0.00000+0.0000	0.00000+0.0000	0.00000+0.0000	0.00000+0.0000	0.00000+0.0000	0.00000+0.0000	0.00000+0.0000	0.00000+0.0000	0.00000+0.0000	0.00000+0.0000	0.00000+0.0000	0.00000+0.0000	0.00000+0.0000	0.00000+0.0000	0.00000+0.0000	0.00000+0.0000	0.00000+0.0000	0.00000+0.0000	0.00000+0.0000	0.00000+0.0000	0.00000+0.0000	0.00000+0.0000	0.00000+0.0000	*
Spanish	0.00000+0.0000	0.00000+0.0000	0.00000+0.0000	0.00000+0.0000	0.00000+0.0000	0.00000+0.0000	0.00000+0.0000	0.00000+0.0000	0.00000+0.0000	0.00000+0.0000	0.00000+0.0000	0.00000+0.0000	0.00000+0.0000	0.00000+0.0000	0.00000+0.0000	0.00000+0.0000	0.00000+0.0000	0.00000+0.0000	0.00000+0.0000	0.00000+0.0000	0.00000+0.0000	0.00000+0.0000	0.00000+0.0000	0.00000+0.0000	0.00000+0.0000	0.00000+0.0000	0.00000+0.0000	0.00000+0.0000	0.00000+0.0000	0.00000+0.0000	0.00000+0.0000	0.00000+0.0000	0.00000+0.0000	0.00000+0.0000	0.00000+0.0000	0.00000+0.0000	0.00000+0.0000	0.00000+0.0000	0.00000+0.0000	0.00901+0.0091	0.00901+0.0091	0.00000+0.0000	0.00000+0.0000	*
Brazilian	0.00000+0.0000	0.00000+0.0000	0.00000+0.0000	0.00000+0.0000	0.00000+0.0000	0.00000+0.0000	0.00000+0.0000	0.00000+0.0000	0.00000+0.0000	0.00000+0.0000	0.00000+0.0000	0.00000+0.0000	0.00000+0.0000	0.00000+0.0000	0.00000+0.0000	0.00000+0.0000	0.00000+0.0000	0.00000+0.0000	0.00000+0.0000	0.00000+0.0000	0.00000+0.0000	0.00000+0.0000	0.00000+0.0000	0.00000+0.0000	0.00000+0.0000	0.00000+0.0000	0.00000+0.0000	0.00000+0.0000	0.00000+0.0000	0.00000+0.0000	0.00000+0.0000	0.00000+0.0000	0.00000+0.0000	0.00000+0.0000	0.00000+0.0000	0.00000+0.0000	0.00000+0.0000	0.00000+0.0000	0.00000+0.0000	0.00000+0.0000	0.00000+0.0000	0.00000+0.0000	0.00000+0.0000	0.00000+0.0000	*
Mexican	0.00000+0.0000	0.00000+0.0000	0.00000+0.0000	0.00000+0.0000	0.00000+0.0000	0.00000+0.0000	0.00000+0.0000	0.00000+0.0000	0.00000+0.0000	0.00000+0.0000	0.00000+0.0000	0.00000+0.0000	0.00000+0.0000	0.00000+0.0000	0.00000+0.0000	0.00000+0.0000	0.00000+0.0000	0.00000+0.0000	0.00000+0.0000	0.00000+0.0000	0.00000+0.0000	0.00000+0.0000	0.00000+0.0000	0.00000+0.0000	0.00000+0.0000	0.00000+0.0000	0.00000+0.0000	0.00000+0.0000	0.00000+0.0000	0.00000+0.0000	0.00000+0.0000	0.00000+0.0000	0.00000+0.0000	0.00000+0.0000	0.00000+0.0000	0.00000+0.0000	0.00000+0.0000	0.00000+0.0000	0.00000+0.0000	0.00000+0.0000	0.00000+0.0000	0.00000+0.0000	0.00000+0.0000	0.00000+0.0000	0.00000+0.0000	*
Arab_Morocco	0.00000+0.0000	0.00000+0.0000	0.00000+0.0000	0.00000+0.0000	0.00000+0.0000	0.00000+0.0000	0.00000+0.0000	0.00000+0.0000	0.00000+0.0000	0.00000+0.0000	0.00000+0.0000	0.00000+0.0000	0.00000+0.0000	0.00000+0.0000	0.00000+0.0000	0.00000+0.0000	0.00000+0.0000	0.00000+0.0000	0.00000+0.0000	0.00000+0.0000	0.00000+0.0000	0.00000+0.0000	0.00000+0.0000	0.00000+0.0000	0.00000+0.0000	0.00000+0.0000	0.00000+0.0000	0.00000+0.0000	0.00000+0.0000	0.00000+0.0000	0.00000+0.0000	0.00000+0.0000	0.00000+0.0000	0.00000+0.0000	0.00000+0.0000	0.00000+0.0000	0.00000+0.0000	0.00000+0.0000	0.00000+0.0000	0.00000+0.0000	0.00000+0.0000	0.00000+0.0000	0.00000+0.0000	0.00000+0.0000	0.00000+0.0000	0.00000+0.0000	*
Berber_Morocco(Bouhria)	0.00000+0.0000	0.00000+0.0000	0.00000+0.0000	0.00000+0.0000	0.00000+0.0000	0.00000+0.0000	0.00000+0.0000	0.00000+0.0000	0.00000+0.0000	0.00000+0.0000	0.00000+0.0000	0.00000+0.0000	0.00000+0.0000	0.00000+0.0000	0.00000+0.0000	0.00000+0.0000	0.00000+0.0000	0.00000+0.0000	0.00000+0.0000	0.00000+0.0000	0.00000+0.0000	0.00000+0.0000	0.00000+0.0000	0.00000+0.0000	0.00000+0.0000	0.00000+0.0000	0.00000+0.0000	0.00000+0.0000	0.00000+0.0000	0.00000+0.0000	0.00000+0.0000	0.00000+0.0000	0.00000+0.0000	0.00000+0.0000	0.00000+0.0000	0.00000+0.0000	0.00000+0.0000	0.00000+0.0000	0.00000+0.0000	0.00000+0.0000	0.00000+0.0000	0.00000+0.0000	0.00000+0.0000	0.00000+0.0000	0.00000+0.0000	0.00000+0.0000	0.00000+0.0000	*
Berber_Morocco(Asni)	0.00000+0.0000	0.00000+0.0000	0.00000+0.0000	0.00000+0.0000	0.00000+0.0000	0.00000+0.0000	0.00000+0.0000	0.00000+0.0000	0.00000+0.0000	0.00000+0.0000	0.00000+0.0000	0.00000+0.0000	0.00000+0.0000	0.00000+0.0000	0.00000+0.0000	0.00000+0.0000	0.00000+0.0000	0.00000+0.0000	0.00000+0.0000	0.00000+0.0000	0.00000+0.0000	0.00000+0.0000	0.00000+0.0000	0.00000+0.0000	0.00000+0.0000	0.00000+0.0000	0.00000+0.0000	0.00000+0.0000	0.00000+0.0000	0.00000+0.0000	0.00000+0.0000	0.00000+0.0000	0.00000+0.0000	0.00000+0.0000	0.00000+0.0000	0.00000+0.0000	0.00000+0.0000	0.00000+0.0000	0.00000+0.0000	0.00000+0.0000	0.00000+0.0000	0.00000+0.0000	0.00000+0.0000	0.00000+0.0000	0.00000+0.0000	0.00000+0.0000	0.00000+0.0000	0.00000+0.0000	*
Berber_Egypt	0.00000+0.0000	0.00000+0.0000	0.00000+0.0000	0.00000+0.0000	0.00000+0.0000	0.00000+0.0000	0.00000+0.0000	0.00000+0.0000	0.00000+0.0000	0.00000+0.0000	0.00000+0.0000	0.00000+0.0000	0.00000+0.0000	0.00000+0.0000	0.00000+0.0000	0.00000+0.0000	0.00000+0.0000	0.00000+0.0000	0.00000+0.0000	0.00000+0.0000	0.00000+0.0000	0.00000+0.0000	0.00000+0.0000	0.00000+0.0000	0.00000+0.0000	0.00000+0.0000	0.00000+0.0000	0.00000+0.0000	0.00000+0.0000	0.00000+0.0000	0.00000+0.0000	0.00000+0.0000	0.00000+0.0000	0.00000+0.0000	0.00000+0.0000	0.00000+0.0000	0.00000+0.0000	0.00000+0.0000	0.00000+0.0000	0.00000+0.0000	0.00000+0.0000	0.00000+0.0000	0.00000+0.0000	0.00000+0.0000	0.00000+0.0000	0.00000+0.0000	0.00000+0.0000	0.00000+0.0000	0.00000+0.0000
Muslim_Egypt	0.00000+0.0000	0.00000+0.0000	0.00000+0.0000	0.00000+0.0000	0.00000+0.0000	0.00000+0.0000	0.00000+0.0000	0.00000+0.0000	0.00000+0.0000	0.00000+0.0000	0.00000+0.0000	0.00000+0.0000	0.00000+0.0000	0.00000+0.0000	0.00000+0.0000	0.00000+0.0000	0.00000+0.0000	0.00000+0.0000	0.00000+0.0000	0.00000+0.0000	0.00000+0.0000	0.00000+0.0000	0.00000+0.0000	0.00000+0.0000	0.00000+0.0000	0.00000+0.0000	0.00000+0.0000	0.00000+0.0000	0.00000+0.0000	0.00000+0.0000	0.00000+0.0000	0.00000+0.0000	0.00000+0.0000	0.00000+0.0000	0.00000+0.0000	0.00000+0.0000	0.00000+0.0000	0.00000+0.0000	0.00000+0.0000	0.00000+0.0000	0.00000+0.0000	0.00000+0.0000	0.00000+0.0000	0.00000+0.0000	0.00000+0.0000	0.00000+0.0000	0.00000+0.0000	0.00000+0.0000	0.00000+0.0000
Copt_Egypt	0.00000+0.0000	0.00000+0.0000	0.00000+0.0000	0.00000+0.0000	0.00000+0.0000	0.00000+0.0000	0.00000+0.0000	0.00000+0.0000	0.00000+0.0000	0.00000+0.0000	0.00000+0.0000	0.00000+0.0000	0.00000+0.0000	0.00000+0.0000	0.00000+0.0000	0.00000+0.0000	0.00000+0.0000	0.00000+0.0000	0.00000+0.0000	0.00000+0.0000	0.00000+0.0000	0.00000+0.0000	0.00000+0.0000	0.00000+0.0000	0.00000+0.0000	0.00000+0.0000	0.00000+0.0000	0.00000+0.0000	0.00000+0.0000	0.00000+0.0000	0.00000+0.0000	0.00000+0.0000	0.00000+0.0000	0.00000+0.0000	0.00000+0.0000	0.00000+0.0000	0.00000+0.0000	0.00000+0.0000	0.00000+0.0000	0.00000+0.0000	0.00000+0.0000	0.00000+0.0000	0.00000+0.0000	0.00000+0.0000	0.00000+0.0000	0.00000+0.0000	0.00000+0.0000	0.00000+0.0000	0.00000+0.0000
Yemenese	0.00000+0.0000	0.00000+0.0000	0.00000+0.0000	0.00000+0.0000	0.00000+0.0000	0.00000+0.0000	0.00000+0.0000	0.00000+0.0000	0.00000+0.0000	0.00000+0.0000	0.00000+0.0000	0.00000+0.0000	0.00000+0.0000	0.00000+0.0000	0.00000+0.0000	0.00000+0.0000	0.00000+0.0000	0.00000+0.0000	0.00000+0.0000	0.00000+0.0000	0.00000+0.0000	0.00000+0.0000	0.00000+0.0000	0.00000+0.0000	0.00000+0.0000	0.00000+0.0000	0.00000+0.0000	0.00000+0.0000	0.00000+0.0000	0.00000+0.0000	0.00000+0.0000	0.00000+0.0000	0.00000+0.0000	0.00000+0.0000	0.00000+0.0000	0.00000+0.0000	0.00000+0.0000	0.00000+0.0000	0.00000+0.0000	0.00000+0.0000	0.00000+0.0000	0.00000+0.0000	0.00000+0.0000	0.00000+0.0000	0.00000+0.0000	0.00000+0.0000	0.00000+0.0000	0.00000+0.0000	0.00000+0.0000
Saudi Arabian	0.00000+0.0000	0.00000+0.0000	0.00000+0.0000	0.00000+0.0000	0.00000+0.0000	0.00000+0.0000	0.00000+0.0000	0.00000+0.0000	0.00000+0.0000	0.00000+0.0000	0.00000+0.0000	0.00000+0.0000	0.00000+0.0000	0.00000+0.0000	0.00000+0.0000	0.00000+0.0000	0.00000+0.0000	0.00000+0.0000	0.00000+0.0000	0.00000+0.0000	0.00000+0.0000	0.00000+0.0000	0.00000+0.0000	0.00000+0.0000	0.00000+0.0000	0.00000+0.0000	0.00000+0.0000	0.00000+0.0000	0.00000+0.0000	0.00000+0.0000	0.00000+0.0000	0.00000+0.0000	0.00000+0.0000	0.00000+0.0000	0.00000+0.0000	0.00000+0.0000	0.00000+0.0000	0.00000+0.0000	0.00000+0.0000	0.00000+0.0000	0.00000+0.0000	0.00000+0.0000	0.00000+0.0000	0.00000+0.0000	0.00000+0.0000	0.00000+0.0000	0.00000+0.0000	0.00000+0.0000	0.00000+0.0000
Iranian	0.00000+0.0000	0.00000+0.0000	0.00000+0.0000	0.00000+0.0000	0.00000+0.0000	0.00000+0.0000	0.00000+0.0000	0.00000+0.0000	0.00000+0.0000	0.00000+0.0000	0.00000+0.0000	0.00000+0.0000	0.00000+0.0000	0.00000+0.0000	0.00000+0.0000	0.00000+0.0000	0.00000+0.0000	0.00000+0.0000	0.00000+0.0000	0.00000+0.0000	0.00000+0.0000	0.00000+0.0000	0.00000+0.0000	0.00000+0.0000	0.00000+0.0000	0.00000+0.0000	0.00000+0.0000	0.00000+0.0000	0.00000+0.0000	0.00000+0.0000	0.00000+0.0000	0.00000+0.0000	0.00000+0.0000	0.00000+0.0000	0.00000+0.0000	0.00000+0.0000	0.00000+0.0000	0.00000+0.0000	0.00000+0.0000	0.00000+0.0000	0.00000+0.0000	0.00000+0.0000	0.00000+0.0000	0.00000+0.0000	0.00000+0.0000	0.00000+0.0000	0.00000+0.0000	0.00000+0.0000	0.00000+0.0000
Kuwaiti	0.00000+0.0000	0.00000+0.0000	0.00000+0.0000	0.00000+0.0000	0.00000+0.0000	0.00000+0.0000	0.00000+0.0000	0.00000+0.0000	0.00000+0.0000	0.00000+0.0000	0.00000+0.0000	0.00000+0.0000	0.00000+0.0000	0.00000+0.0000	0.00000+0.0000	0.00000+0.0000	0.00000+0.0000	0.00000+0.0000	0.00000+0.0000	0.00000+0.0000	0.00000+0.0000	0.00000+0.0000	0.00000+0.0000	0.00000+0.0000	0.00000+0.0000	0.00000+0.0000	0.00000+0.0000	0.00000+0.0000	0.00000+0.0000	0.00000+0.0000	0.00000+0.0000	0.00000+0.0000	0.00000+0.0000	0.00000+0.0000	0.00000+0.0000	0.00000+0.0000	0.00000+0.0000	0.00000+0.0000	0.00000+0.0000	0.00000+0.0000	0.00000+0.0000	0.00000+0.0000	0.00000+0.0000	0.00000+0.0000	0.00000+0.0000	0.00000+0.0000	0.00000+0.0000	0.00000+0.0000	0.00000+0.0000
Omanis	0.00000+0.0000	0.00000+0.0000	0.00000+0.0000	0.00000+0.0000	0.00000+0.0000	0.00000+0.0000	0.00000+0.0000	0.00000+0.0000	0.00000+0.0000	0.00000+0.0000	0.00000+0.0000	0.00000+0.0000	0.00000+0.0000	0.00000+0.0000	0.00000+0.0000	0.00000+0.0000	0.00000+0.0000	0.00000+0.0000	0.00000+0.0000	0.00000+0.0000	0.00000+0.0000	0.00000+0.0000	0.00000+0.0000	0.00000+0.0000	0.00000+0.0000	0.00000+0.0000	0.00000+0.0000	0.00000+0.0000	0.00000+0.0000	0.00000+0.0000	0.00000+0.0000	0.00000+0.0000	0.00000+0.0000	0.00000+0.0000	0.00000+0.0000	0.00000+0.0000	0.00000+0.0000	0.00000+0.0000	0.00000+0.0000	0.00000+0.0000	0.00000+0.0000	0.00000+0.0000	0.00000+0.0000	0.00000+0.0000	0.00000+0.0000	0.00000+0.0000	0.00000+0.0000	0.00000+0.0000	0.00000+0.0000
Somali	0.00000+0.0000	0.00000+0.0000	0.00000+0.0000	0.00000+0.0000	0.00000+0.0000	0.00000+0.0000	0.00000+0.0000	0.00000+0.0000	0.00000+0.0000	0.00000+0.0000	0.00000+0.0000	0.00000+0.0000	0.00000+0.0000	0.00000+0.0000	0.00000+0.0000	0.00000+0.0000	0.00000+0.0000	0.00000+0.0000	0.00000+0.0000	0.00000+0.0000	0.00000+0.0000	0.00000+0.0000	0.00000+0.0000	0.00000+0.0000	0.00000+0.0000	0.00000+0.0000	0.00000+0.0000	0.00000+0.0000	0.00000+0.0000	0.00000+0.0000	0.00000+0.0000	0.00000+0.0000	0.00000+0.0000	0.00000+0.0000	0.00000+0.0000	0.00000+0.0000	0.00000+0.0000	0.00000+0.0000	0.00000+0.0000	0.00000+0.0000	0.00000+0.0000	0.00000+0.0000	0.00000+0.0000	0.00000+0.0000	0.00000+0.0000	0.00000+0.0000	0.00000+0.0000	0.00000+0.0000	0.00000+0.0000
Ovambo_Namibia	0.00000+0.0000	0.00000+0.0000	0.00000+0.0000	0.00000+0.0000	0.00000+0.0000	0.00000+0.0000	0.00000+0.0000	0.00000+0.0000	0.00000+0.0000	0.00000+0.0000	0.00000+0.0000	0.00000+0.0000	0.00000+0.0000	0.00000+0.0000	0.00000+0.0000	0.00000+0.0000	0.00000+0.0000	0.00000+0.0000	0.00000+0.0000	0.00000+0.0000	0.00000+0.0000	0.00000+0.0000	0.00000+0.0000	0.00000+0.0000	0.00000+0.0000	0.00000+0.0000	0.00000+0.0000	0.00000+0.0000	0.00000+0.0000	0.00000+0.0000	0.00000+0.0000	0.00000+0.0000	0.00000+0.0000	0.00000+0.0000	0.00000+0.0000	0.00000+0.0000	0.00000+0.0000	0.00000+0.0000	0.00000+0.0000	0.00000+0.0000	0.00000+0.0000	0.00000+0.0000	0.00000+0.0000	0.00000+0.0000	0.00000+0.0000	0.00000+0.0000	0.00000+0.0000	0.00000+0.0000	0.00000+0.0000
Tanzanian	0.00000+0.0000	0.00000+0.0000	0.00000+0.0000	0.00000+0.0000	0.00000+0.0000	0.00000+0.0000	0.00000+0.0000	0.00000+0.0000	0.00000+0.0000	0.00000+0.0000	0.00000+0.0000	0.00000+0.0000	0.00000+0.0000	0.00000+0.0000	0.00000+0.0000	0.00000+0.0000	0.00000+0.0000	0.00000+0.0000	0.00000+0.0000	0.00000+0.0000	0.00000+0.0000	0.00000+0.0000	0.00000+0.0000	0.00000+0.0000	0.00000+0.0000	0.00000+0.0000	0.00000+0.0000	0.00000+0.0000	0.00000+0.0000	0.00000+0.0000	0.00000+0.0000	0.00000+0.0000	0.00000+0.0000	0.00000+0.0000	0.00000+0.0000	0.00000+0.0000	0.00000+0.0000	0.00000+0.0000	0.00000+0.0000	0.00000+0.0000	0.00000+0.0000	0.00000+0.0000	0.00000+0.0000	0.00000+0.0000	0.00000+0.0000	0.00000+0.0000	0.00000+0.0000	0.00000+0.0000	0.00000+0.0000
African American	0.00000+0.0000	0.00000+0.0000	0.00000+0.0000	0.00000+0.0000	0.00000+0.0000	0.00000+0.0000	0.00000+0.0000	0.00000+0.0000	0.00000+0.0000	0.00000+0.0000	0.00000+0.0000	0.00000+0.0000	0.00000+0.0000	0.00000+0.0000	0.00000+0.0000	0.00000+0.0000	0.00000+0.0000	0.00000+0.0000	0.00000+0.0000	0.00000+0.0000	0.00000+0.0000	0.00000+0.0000	0.00000+0.0000	0.00000+0.0000	0.00000+0.0000	0.00000+0.0000	0.00000+0.0000	0.00000+0.0000	0.00000+0.0000	0.00000+0.0000	0.00000+0.0000	0.00000+0.0000	0.00000+0.0000	0.00000+0.0000	0.00000+0.0000	0.00000+0.0000	0.00000+0.0000	0.00000+0.0000	0.00000+0.0000	0.00000+0.0000	0.00000+0.0000	0.00000+0.0000	0.00000+0.0000	0.00000+0.0000	0.00000+0.0000	0.00000+0.0000	0.00000+0.0000	0.00000+0.0000	0.00000+0.0000
[truncated: 12 more columns]

## Sheet: average pairwise differences
Population average pairwise differences
Above diagonal: Average number of pairwise differences between populations (PiXY)
Diagonal elements : Average number of pairwise differences within population (PiX)
Below diagonal: Corrected average pairwise difference (PiXY-(PiX+PiY)/2)
	Tibetan_Gannan	Tibetan_Tianzhu	Tibetan_Qinghai	Tibetan_Lhasa	Tibetan_Changdu	Tibetan_Yunnan1	Tibetan_Yunnan2	Yi_Yunnan	Lhoba	Deng	Nu	Derung	Lisu	Han_Gansu	Han_Shaanxi	Han_Henan	Han_Jiangsu	Han_Shanghai	Han_Yunnan	Han_Guangdong	She	Maonan	Mulam	Thai	Thai-Malay Muslims	Dongxiang	Hui_Gansu	Hui_Ningxia	Uygur_Kashi	Uygur_Yili	Russian_Inner Mongolia	Korean	Buryat	Altay	Tofalar	Sojot	Khakas	Caucasian	Polish	Portuguese	Flemish	Greek	Romanian	Spanish	Brazilian	Mexican	Arab_Morocco	Berber_Morocco(Bouhria)	Berber_Morocco(Asni)
Tibetan_Gannan	10.4204	10.4579	10.4449	10.3915	10.4057	10.4445	10.4345	10.4766	10.4723	10.3953	10.4374	10.457	10.4405	10.4581	10.4813	10.4343	10.4617	10.4949	10.471	10.5465	10.4887	10.5348	10.5462	10.5526	10.5175	10.5042	10.4645	10.5095	10.573	10.5179	10.492	10.4555	10.4946	10.4378	10.4553	10.4323	10.4289	10.6394	10.6953	10.6371	10.6438	10.6507	10.681	10.6805	10.6945	10.6143	10.7509	10.665	10.7094
Tibetan_Tianzhu	0.01833	10.4587	10.4603	10.4006	10.4567	10.4255	10.4511	10.4464	10.473	10.4242	10.4196	10.4317	10.4466	10.4433	10.4585	10.4171	10.4415	10.4727	10.4452	10.5245	10.4649	10.5022	10.5248	10.5216	10.5009	10.4918	10.4579	10.4851	10.5413	10.4855	10.4693	10.4193	10.4427	10.4196	10.4201	10.3976	10.3835	10.6023	10.6631	10.5981	10.6119	10.6237	10.652	10.6357	10.6639	10.6192	10.7053	10.6229	10.6801
Tibetan_Qinghai	0.01048	0.00667	10.4485	10.3963	10.4238	10.4292	10.4359	10.4653	10.4757	10.3815	10.4258	10.4304	10.4435	10.4487	10.4771	10.4278	10.4576	10.4816	10.4693	10.5318	10.4674	10.5236	10.5322	10.5342	10.5059	10.4963	10.4657	10.5049	10.5604	10.4995	10.4868	10.4431	10.4732	10.428	10.4485	10.4099	10.4053	10.6229	10.6779	10.6182	10.6277	10.6419	10.6614	10.6652	10.6738	10.6196	10.726	10.6335	10.6878
Tibetan_Lhasa	0.02042	0.01034	0.0111	10.3218	10.3797	10.3613	10.3831	10.4131	10.402	10.3408	10.3518	10.3577	10.3465	10.3928	10.4224	10.3596	10.4002	10.4347	10.4139	10.5073	10.4357	10.4911	10.5009	10.5164	10.4972	10.4372	10.4057	10.4382	10.5141	10.4462	10.4284	10.3869	10.4054	10.3564	10.3847	10.3494	10.34	10.5683	10.6426	10.5709	10.5735	10.5818	10.6176	10.6158	10.6282	10.5828	10.6846	10.588	10.6316
Tibetan_Changdu	0.01161	0.04341	0.01558	0.03483	10.3679	10.3673	10.4062	10.4343	10.4445	10.3645	10.4316	10.4271	10.4276	10.4379	10.4695	10.4141	10.4452	10.49	10.4602	10.5171	10.4654	10.5344	10.5453	10.5256	10.5201	10.5049	10.4543	10.4887	10.5719	10.5217	10.4672	10.4428	10.4819	10.455	10.5397	10.3863	10.3998	10.6555	10.7236	10.6407	10.6608	10.6608	10.6983	10.7037	10.6911	10.612	10.7457	10.6537	10.6871
Tibetan_Yunnan1	0.13236	0.09429	0.10301	0.09852	0.08141	10.2039	10.4123	10.3998	10.4299	10.4087	10.3826	10.3572	10.4669	10.4357	10.4454	10.3968	10.4174	10.459	10.4382	10.508	10.4601	10.4823	10.511	10.5029	10.5294	10.4794	10.4507	10.4805	10.5724	10.5344	10.4458	10.4089	10.4897	10.5178	10.61	10.4488	10.4392	10.6483	10.7103	10.6312	10.6569	10.6457	10.6729	10.6902	10.6938	10.6541	10.7068	10.5757	10.6239
Tibetan_Yunnan2	0.01735	0.01485	0.0047	0.01527	0.01536	0.1034	10.4138	10.4512	10.4527	10.3593	10.4069	10.3769	10.4205	10.4385	10.4723	10.4159	10.4502	10.476	10.4574	10.5213	10.4748	10.5296	10.5244	10.5296	10.5036	10.4941	10.4603	10.4952	10.5576	10.5	10.4861	10.4365	10.4822	10.4496	10.477	10.4118	10.3923	10.6233	10.6835	10.6254	10.6301	10.646	10.6692	10.6764	10.6813	10.6125	10.7427	10.6411	10.6996
Yi_Yunnan	0.08811	0.03878	0.06282	0.07389	0.07207	0.11959	0.06602	10.3565	10.4804	10.4327	10.4099	10.4505	10.4093	10.4255	10.4533	10.4064	10.4297	10.4569	10.4256	10.4869	10.4165	10.4361	10.4622	10.4691	10.4759	10.4931	10.4657	10.4802	10.5548	10.5134	10.468	10.4205	10.4855	10.498	10.5343	10.4063	10.4071	10.6477	10.7039	10.6318	10.6572	10.6424	10.6539	10.672	10.6739	10.6593	10.721	10.6071	10.6621
Lhoba	0.11594	0.09757	0.10534	0.09501	0.11438	0.18179	0.09969	0.15598	10.2923	10.2166	10.4408	10.4088	10.3997	10.4618	10.504	10.4323	10.4742	10.5061	10.4536	10.5426	10.5156	10.5534	10.5592	10.5499	10.5266	10.5082	10.4969	10.5286	10.5551	10.5228	10.484	10.4518	10.4636	10.4472	10.4444	10.4054	10.3735	10.6276	10.6999	10.6343	10.6461	10.6657	10.6798	10.7005	10.6726	10.6165	10.7708	10.6658	10.7015
Deng	0.3414	0.35117	0.31355	0.33623	0.33683	0.46311	0.30868	0.41077	0.22673	9.68738	10.106	10.0273	10.3195	10.3721	10.4484	10.3638	10.385	10.4044	10.3863	10.4743	10.4651	10.511	10.47	10.512	10.4482	10.4474	10.4112	10.4725	10.5068	10.4481	10.4173	10.371	10.3503	10.3243	10.3314	10.2607	10.2938	10.6139	10.7015	10.6201	10.6187	10.6389	10.6747	10.6932	10.6687	10.5763	10.7945	10.6268	10.7038
Nu	0.37102	0.33418	0.34537	0.3348	0.3915	0.42454	0.34386	0.37554	0.4385	0.40623	9.71227	9.80944	10.2941	10.4069	10.4391	10.3674	10.3681	10.3975	10.3601	10.4532	10.4608	10.4659	10.4228	10.4842	10.4936	10.4674	10.4042	10.4152	10.5526	10.486	10.388	10.3749	10.3333	10.423	10.5431	10.4545	10.344	10.6736	10.7485	10.6542	10.6631	10.6629	10.6993	10.7208	10.7156	10.643	10.7671	10.6198	10.7175
Derung	0.51871	0.47432	0.47813	0.46874	0.51507	0.52717	0.44193	0.54421	0.53465	0.45558	0.22525	9.45609	10.2517	10.4272	10.4554	10.3578	10.3864	10.4225	10.3972	10.4635	10.5653	10.5338	10.4641	10.5191	10.5327	10.4653	10.4117	10.405	10.558	10.4637	10.4283	10.3816	10.3261	10.379	10.6056	10.3705	10.3043	10.634	10.7015	10.6085	10.6263	10.6536	10.6942	10.6597	10.6982	10.6165	10.7388	10.6181	10.6646
Lisu	0.1491	0.13606	0.13805	0.10434	0.16239	0.28372	0.13235	0.14987	0.17231	0.39463	0.35678	0.44247	10.1624	10.3793	10.4367	10.3791	10.4152	10.4379	10.3839	10.4717	10.4954	10.4627	10.446	10.4955	10.5005	10.4518	10.4334	10.4801	10.5358	10.4825	10.4337	10.4066	10.4472	10.4012	10.546	10.3728	10.3323	10.6211	10.6752	10.62	10.6174	10.645	10.6672	10.6603	10.6945	10.6144	10.7651	10.6393	10.657
Han_Gansu	0.04188	0.00795	0.01839	0.02587	0.04789	0.12778	0.02552	0.04124	0.10962	0.32244	0.34476	0.49316	0.09201	10.4121	10.4384	10.3911	10.4182	10.4424	10.4267	10.4846	10.4427	10.4731	10.4827	10.499	10.4877	10.467	10.4478	10.4738	10.5382	10.4822	10.4499	10.3992	10.4305	10.4055	10.4497	10.3681	10.3806	10.6187	10.6751	10.6197	10.632	10.6433	10.6637	10.673	10.6707	10.6335	10.7307	10.6473	10.6915
Han_Shaanxi	0.04195	1e-05	0.02367	0.03239	0.05639	0.11432	0.03622	0.04584	0.12871	0.37561	0.35382	0.49819	0.12636	0.0032	10.4583	10.4158	10.4363	10.465	10.4439	10.5078	10.4405	10.4697	10.5008	10.5209	10.5137	10.4888	10.4658	10.4871	10.5577	10.5046	10.4676	10.4208	10.4641	10.4377	10.4721	10.4116	10.4242	10.6288	10.6805	10.6214	10.6379	10.644	10.6666	10.6573	10.6855	10.6462	10.7179	10.6504	10.6772
Han_Henan	0.03838	0.00208	0.01788	0.01302	0.04444	0.10919	0.02329	0.04251	0.10044	0.33444	0.32555	0.44403	0.11222	-0.00065	0.00099	10.3714	10.3936	10.4257	10.4013	10.465	10.4225	10.4452	10.4611	10.4841	10.4719	10.443	10.4185	10.4412	10.5195	10.4607	10.4187	10.3737	10.4081	10.383	10.4221	10.3578	10.3702	10.5909	10.6497	10.5892	10.6038	10.615	10.6399	10.6256	10.6491	10.6158	10.6988	10.6073	10.6528
Han_Jiangsu	0.04386	0.00451	0.02561	0.03165	0.05353	0.10781	0.03562	0.04373	0.12036	0.33358	0.30425	0.45069	0.1263	0.00445	-0.00048	0.00025	10.4154	10.4443	10.418	10.4822	10.4305	10.4512	10.4786	10.5003	10.4929	10.4721	10.4483	10.4689	10.5506	10.4982	10.4416	10.3945	10.4367	10.435	10.4802	10.3961	10.4059	10.633	10.69	10.628	10.6465	10.648	10.672	10.6763	10.6872	10.6467	10.7278	10.6497	10.6839
Han_Shanghai	0.05681	0.01542	0.02944	0.04586	0.07814	0.12909	0.04117	0.0507	0.13203	0.33281	0.31342	0.46654	0.12872	0.00846	0.0079	0.01204	0.00868	10.4559	10.4484	10.5025	10.4524	10.4624	10.4853	10.5123	10.5031	10.4982	10.4757	10.5047	10.5669	10.5154	10.4757	10.4296	10.4763	10.4539	10.4747	10.4292	10.4449	10.6491	10.6969	10.6429	10.6553	10.6586	10.6762	10.6821	10.6996	10.6591	10.7358	10.6456	10.7003
Han_Yunnan	0.05496	0.01004	0.03916	0.04715	0.07039	0.13045	0.04463	0.04144	0.10159	0.33673	0.29815	0.46328	0.09682	0.01477	0.00889	0.00972	0.00446	0.01459	10.4117	10.4709	10.4122	10.4396	10.4603	10.5046	10.4859	10.4851	10.4582	10.4799	10.5469	10.5039	10.4457	10.4035	10.4314	10.4502	10.4723	10.3808	10.4299	10.6618	10.7088	10.6483	10.6746	10.6684	10.6938	10.6849	10.7037	10.6561	10.7423	10.6635	10.6999
Han_Guangdong	0.07763	0.03655	0.04894	0.08781	0.07455	0.14741	0.05581	0.04997	0.1378	0.37195	0.33846	0.47688	0.13182	0.01992	0.02004	0.02067	0.01593	0.01596	0.00644	10.5172	10.4814	10.4745	10.4955	10.5241	10.5214	10.5438	10.5362	10.5465	10.5986	10.5652	10.5035	10.4595	10.5269	10.5187	10.5723	10.4883	10.4868	10.6872	10.7406	10.6836	10.7103	10.7024	10.7204	10.7359	10.7322	10.6942	10.7674	10.6821	10.7101
She	0.175	0.13197	0.13962	0.17123	0.17785	0.25458	0.16435	0.13469	0.26592	0.51783	0.50112	0.7337	0.31067	0.13307	0.10784	0.13328	0.11928	0.12091	0.10282	0.11918	10.2071	10.3926	10.4408	10.4972	10.4758	10.4803	10.477	10.5165	10.5681	10.5256	10.4876	10.4257	10.4469	10.4383	10.368	10.4173	10.4621	10.7122	10.7637	10.7119	10.7303	10.7364	10.7311	10.7373	10.7615	10.6598	10.7719	10.7391	10.757
Maonan	0.17202	0.1203	0.14674	0.17765	0.19795	0.22781	0.17017	0.10531	0.2547	0.5148	0.45727	0.65325	0.22894	0.11455	0.08803	0.10702	0.09096	0.08188	0.08121	0.06335	0.13649	10.3051	10.3993	10.4725	10.4957	10.5141	10.5159	10.5319	10.6025	10.588	10.4967	10.4384	10.5702	10.5536	10.5403	10.4439	10.5391	10.6734	10.7164	10.6644	10.6881	10.6904	10.7056	10.6761	10.7316	10.6846	10.7435	10.648	10.6836
Mulam	0.11642	0.07585	0.0883	0.12041	0.14175	0.18942	0.09793	0.06433	0.19349	0.40668	0.3471	0.51649	0.14514	0.05711	0.05201	0.05576	0.05136	0.03776	0.03486	0.01732	0.11765	0.02719	10.4392	10.5026	10.4985	10.5328	10.5257	10.5496	10.6106	10.583	10.5281	10.4641	10.558	10.5385	10.5156	10.492	10.5439	10.706	10.7353	10.6985	10.7123	10.7156	10.7217	10.7107	10.7573	10.6967	10.7857	10.6886	10.7316
Thai	0.08544	0.03527	0.05296	0.09854	0.0846	0.14401	0.06567	0.03381	0.14676	0.41133	0.37107	0.53405	0.1573	0.03597	0.03479	0.04143	0.03559	0.02742	0.04176	0.00846	0.13669	0.063	0.02601	10.514	10.4988	10.5541	10.5422	10.5486	10.6064	10.5689	10.526	10.4847	10.568	10.5423	10.5614	10.5069	10.4936	10.668	10.7141	10.6596	10.6801	10.6837	10.6969	10.6973	10.7188	10.6921	10.7457	10.6567	10.7122
Thai-Malay Muslims	0.08762	0.05186	0.06201	0.11664	0.11649	0.20777	0.07701	0.07802	0.1608	0.38489	0.41777	0.58495	0.19959	0.06202	0.06488	0.06653	0.0655	0.05548	0.06042	0.04309	0.15253	0.12345	0.05918	0.02215	10.4393	10.5179	10.5012	10.5488	10.5637	10.4963	10.5094	10.4787	10.5375	10.469	10.4269	10.4993	10.4426	10.5959	10.6306	10.6017	10.6149	10.6195	10.6303	10.6204	10.6505	10.6439	10.6855	10.5837	10.6737
Dongxiang	0.03884	0.00732	0.01691	0.02121	0.06585	0.12237	0.03211	0.05974	0.10698	0.34854	0.35617	0.48217	0.11542	0.00587	0.00453	0.00217	0.00927	0.01516	0.02414	0.03005	0.12158	0.10644	0.05804	0.04195	0.04312	10.5103	10.484	10.5246	10.5725	10.5054	10.5056	10.4511	10.493	10.4459	10.4793	10.4399	10.4285	10.6158	10.6621	10.6181	10.6263	10.6358	10.6546	10.6521	10.6782	10.6513	10.7156	10.636	10.6797
Hui_Gansu	0.02622	0.00054	0.01339	0.01679	0.04228	0.12067	0.02528	0.05942	0.12269	0.33949	0.31999	0.45565	0.12409	0.01369	0.00862	0.00472	0.01261	0.01975	0.02426	0.04952	0.14534	0.13528	0.07806	0.0571	0.0535	0.00086	10.4561	10.4919	10.5484	10.4802	10.4663	10.4364	10.4527	10.397	10.4371	10.4166	10.3971	10.5983	10.6478	10.587	10.5961	10.609	10.6366	10.6204	10.6493	10.6084	10.6877	10.5976	10.6669
Hui_Ningxia	0.04463	0.00108	0.02594	0.02259	0.05003	0.12384	0.03362	0.04726	0.12776	0.37407	0.3044	0.4223	0.14418	0.01307	0.00324	0.00082	0.00652	0.02206	0.01935	0.03315	0.15827	0.1246	0.07532	0.03694	0.07446	0.0148	0.00919	10.5094	10.5644	10.5135	10.4922	10.4555	10.4574	10.449	10.5106	10.4263	10.4361	10.6102	10.664	10.599	10.6132	10.6231	10.6508	10.6388	10.6651	10.6453	10.6934	10.6234	10.6581
Uygur_Kashi	0.07836	0.02759	0.05174	0.06878	0.10352	0.18604	0.06625	0.09211	0.12455	0.37869	0.4121	0.54552	0.17015	0.0478	0.04411	0.04943	0.05853	0.05459	0.05668	0.05558	0.18011	0.16555	0.1066	0.06503	0.05962	0.03296	0.03596	0.02526	10.5688	10.507	10.5566	10.5203	10.5093	10.4406	10.4306	10.4615	10.4381	10.5655	10.6145	10.5577	10.5715	10.5914	10.6154	10.6037	10.6208	10.6098	10.6502	10.5755	10.6217
Uygur_Yili	0.08493	0.03334	0.05242	0.06254	0.11499	0.20969	0.07027	0.11232	0.1539	0.38163	0.40702	0.51289	0.17853	0.0534	0.05263	0.05225	0.06771	0.06471	0.07528	0.08374	0.19924	0.21266	0.14057	0.08908	0.05382	0.02752	0.02933	0.03597	-0.00023	10.4456	10.5026	10.4668	10.4305	10.3519	10.3446	10.4092	10.353	10.5001	10.5523	10.4967	10.5086	10.5262	10.5561	10.5324	10.5676	10.5644	10.5918	10.5211	10.5739
Russian_Inner Mongolia	0.05474	0.01288	0.03542	0.04047	0.05622	0.11683	0.05207	0.0627	0.11081	0.34651	0.30478	0.47321	0.12535	0.01682	0.01141	0.00594	0.00684	0.02067	0.01273	0.01782	0.15695	0.11707	0.0814	0.04196	0.0627	0.0234	0.01112	0.01039	0.04508	0.05275	10.4542	10.4253	10.448	10.4416	10.5013	10.4404	10.3986	10.6251	10.6839	10.6168	10.6363	10.6327	10.6699	10.6688	10.6748	10.6488	10.7119	10.6068	10.6724
Korean	0.06537	0.01012	0.03894	0.0461	0.07896	0.12707	0.04972	0.06236	0.12571	0.34741	0.33881	0.47361	0.14542	0.01322	0.01172	0.00814	0.00687	0.02176	0.01774	0.02095	0.14224	0.10597	0.06461	0.04781	0.07916	0.01609	0.02844	0.02091	0.05594	0.06414	0.01834	10.3598	10.4059	10.4034	10.4334	10.3458	10.3651	10.5965	10.6572	10.5929	10.6127	10.616	10.6445	10.6371	10.6569	10.6229	10.6995	10.607	10.653
Buryat	0.15401	0.08299	0.11855	0.11418	0.16759	0.25739	0.14491	0.17688	0.18713	0.37625	0.34681	0.46767	0.2356	0.09407	0.10455	0.09208	0.09872	0.11799	0.09514	0.13789	0.21297	0.28729	0.20801	0.18061	0.18748	0.10751	0.0943	0.07235	0.09456	0.07734	0.0906	0.0956	10.2607	10.3062	10.3231	10.2549	10.333	10.6209	10.679	10.6011	10.623	10.6397	10.6651	10.6508	10.6624	10.6236	10.6989	10.631	10.7007
Altay	0.16197	0.12466	0.13812	0.12983	0.20541	0.35024	0.17703	0.25413	0.23543	0.41494	0.50128	0.5853	0.25432	0.13386	0.14295	0.13172	0.1617	0.16037	0.17869	0.19445	0.26915	0.3354	0.25329	0.21967	0.18366	0.12515	0.10327	0.12871	0.09059	0.06344	0.14887	0.1579	0.11024	10.1313	10.0828	10.2608	10.2271	10.4521	10.5242	10.4469	10.4613	10.5053	10.5303	10.5031	10.5286	10.4752	10.579	10.5587	10.582
Tofalar	0.38719	0.33277	0.36626	0.36583	0.49775	0.65014	0.41216	0.4981	0.44024	0.62977	0.829	1.01962	0.6068	0.38574	0.38503	0.3784	0.41458	0.38881	0.40849	0.45575	0.40651	0.52976	0.43802	0.44643	0.34928	0.36617	0.35105	0.3979	0.28822	0.26384	0.41626	0.39553	0.33475	0.15917	9.71594	10.2902	10.271	10.4291	10.4757	10.4586	10.4498	10.536	10.5442	10.468	10.5301	10.4389	10.5928	10.5709	10.619
Sojot	0.17791	0.12414	0.14149	0.14438	0.15819	0.30272	0.16069	0.18393	0.21506	0.37288	0.55422	0.59832	0.24737	0.11789	0.13825	0.12794	0.14422	0.15709	0.13077	0.18547	0.2696	0.24715	0.22822	0.20578	0.23551	0.14057	0.14441	0.12743	0.13296	0.1422	0.16918	0.12176	0.08035	0.15098	0.38801	10.0883	10.2821	10.5033	10.5642	10.4727	10.5046	10.5323	10.5701	10.5089	10.5527	10.5271	10.6141	10.5314	10.5654
Khakas	0.14337	0.07887	0.10572	0.10374	0.1405	0.26193	0.11001	0.15349	0.152	0.37475	0.41252	0.50091	0.1758	0.09924	0.11977	0.1092	0.1229	0.14163	0.1487	0.15284	0.28317	0.31125	0.24898	0.16128	0.14765	0.09809	0.0937	0.1061	0.07837	0.05487	0.09622	0.10984	0.12734	0.08619	0.33771	0.16263	10.1507	10.4382	10.538	10.4453	10.454	10.5024	10.5208	10.5341	10.5062	10.4997	10.5917	10.4911	10.5663
Caucasian	0.22369	0.16741	0.1931	0.20185	0.266	0.3408	0.21085	0.2639	0.27593	0.56466	0.61195	0.70041	0.33428	0.20712	0.1941	0.19969	0.21979	0.21558	0.25041	0.22303	0.40313	0.31534	0.28089	0.20545	0.17067	0.15515	0.16473	0.14997	0.07556	0.07178	0.19252	0.21098	0.28497	0.18094	0.36554	0.2536	0.1573	10.4111	10.4507	10.4139	10.4102	10.4754	10.4951	10.4528	10.507	10.5574	10.5271	10.4661	10.4915
Polish	0.25504	0.20367	0.22358	0.25157	0.30957	0.37823	0.24645	0.29555	0.32369	0.62769	0.66228	0.74338	0.36384	0.23899	0.22122	0.23391	0.25226	0.23891	0.27281	0.2519	0.43002	0.33374	0.28559	0.22696	0.18079	0.17689	0.18964	0.17917	0.09995	0.09937	0.22671	0.24722	0.31854	0.22849	0.38766	0.28996	0.23259	0.01502	10.4602	10.4574	10.4527	10.515	10.5174	10.4786	10.5493	10.6049	10.5638	10.5	10.5371
Portuguese	0.23144	0.17326	0.19842	0.21455	0.26121	0.3338	0.22302	0.25806	0.29263	0.58094	0.60254	0.68494	0.34324	0.21817	0.19681	0.20799	0.22481	0.21949	0.24699	0.22949	0.4129	0.3164	0.2834	0.20717	0.18652	0.16745	0.16348	0.14878	0.07782	0.07842	0.19424	0.21754	0.27526	0.18574	0.4051	0.23307	0.17444	0.0128	0.03179	10.391	10.4071	10.4513	10.4785	10.4182	10.4824	10.5367	10.4911	10.413	10.4443
Flemish	0.22808	0.17708	0.19792	0.20718	0.27141	0.34954	0.21766	0.27347	0.2945	0.56951	0.60154	0.69276	0.3307	0.22049	0.2033	0.21262	0.23333	0.22192	0.26328	0.24618	0.42129	0.33008	0.2872	0.21767	0.1898	0.16566	0.16253	0.15299	0.08162	0.08037	0.20373	0.22732	0.28716	0.19016	0.3864	0.25496	0.17316	-0.00081	0.01717	0.00618	10.4109	10.4645	10.4869	10.4321	10.5064	10.5463	10.5188	10.4392	10.4914
Greek	0.20226	0.15611	0.17939	0.18266	0.23862	0.30551	0.20085	0.22594	0.28131	0.55694	0.56847	0.68728	0.32553	0.19908	0.17661	0.19104	0.20212	0.1924	0.22431	0.20557	0.39459	0.29958	0.25776	0.18845	0.16162	0.14241	0.14269	0.13018	0.06877	0.06513	0.16742	0.1978	0.27115	0.20144	0.43984	0.24994	0.18887	0.03164	0.04659	0.01759	0.02074	10.4765	10.5123	10.4755	10.5347	10.5818	10.5358	10.4256	10.4708
Romanian	0.20784	0.15975	0.1742	0.19369	0.2514	0.30796	0.19935	0.21266	0.27065	0.56808	0.58018	0.70321	0.32297	0.19466	0.17444	0.19124	0.20131	0.18527	0.22503	0.1988	0.36454	0.29008	0.23915	0.1769	0.14761	0.13648	0.14555	0.13311	0.06799	0.07037	0.17983	0.20165	0.27181	0.20172	0.42327	0.26292	0.18253	0.0266	0.02431	0.02008	0.01846	0.01105	10.5259	10.5069	10.5582	10.6125	10.5713	10.4842	10.5206
Spanish	0.26122	0.19729	0.23187	0.24587	0.31067	0.37918	0.26046	0.28468	0.34528	0.64045	0.65562	0.72256	0.37007	0.25791	0.21914	0.23081	0.25958	0.24513	0.26994	0.26826	0.42472	0.3145	0.28201	0.23122	0.19164	0.18792	0.1833	0.17504	0.11024	0.10059	0.23267	0.24808	0.3114	0.22837	0.40102	0.2557	0.24972	0.03816	0.03942	0.0136	0.01752	0.02819	0.03488	10.4181	10.5295	10.5741	10.528	10.4189	10.483
Brazilian	0.21378	0.16407	0.17903	0.19679	0.23658	0.32134	0.2038	0.22506	0.25592	0.55452	0.58892	0.6996	0.34271	0.19417	0.18585	0.19286	0.20902	0.20107	0.22731	0.20304	0.38739	0.30847	0.2671	0.19124	0.16029	0.15249	0.15073	0.13987	0.06586	0.07421	0.17724	0.20641	0.2615	0.19238	0.40161	0.23805	0.16032	0.03087	0.04865	0.01637	0.03039	0.02588	0.02474	0.04987	10.5411	10.614	10.5658	10.4752	10.5164
Mexican	0.14199	0.12772	0.13317	0.15976	0.16587	0.28997	0.14347	0.21889	0.20818	0.47042	0.52469	0.6263	0.27102	0.16533	0.15484	0.16794	0.17682	0.16901	0.18809	0.17343	0.2941	0.26992	0.21496	0.17295	0.16203	0.13397	0.11822	0.12848	0.06324	0.07941	0.15953	0.18086	0.23112	0.14741	0.31876	0.22081	0.16224	0.08973	0.11267	0.07907	0.07863	0.08141	0.08736	0.10293	0.08132	10.5243	10.6388	10.5714	10.5937
Arab_Morocco	0.27147	0.20672	0.23248	0.25446	0.2925	0.33565	0.26654	0.27348	0.35539	0.68159	0.64173	0.74154	0.41461	0.25545	0.21951	0.24382	0.25081	0.23861	0.26714	0.23955	0.39909	0.32168	0.29687	0.21946	0.19662	0.19119	0.19035	0.16941	0.09653	0.09979	0.21554	0.25028	0.29926	0.24406	0.46556	0.30068	0.24709	0.05233	0.06445	0.02632	0.04403	0.02829	0.03907	0.04968	0.02605	0.10741	10.5385	10.4656	10.4809
Berber_Morocco(Bouhria)	0.32919	0.26797	0.28359	0.30147	0.34411	0.34816	0.30853	0.3032	0.39405	0.65752	0.63808	0.76444	0.43248	0.31563	0.29565	0.29597	0.31643	0.29205	0.33198	0.29788	0.5099	0.36982	0.34337	0.27404	0.2384	0.25526	0.24392	0.24309	0.1655	0.17265	0.25411	0.3015	0.375	0.36749	0.58735	0.36163	0.29019	0.13496	0.14429	0.09185	0.10813	0.06176	0.09556	0.08426	0.07902	0.18359	0.07072	10.2513	10.3706
Berber_Morocco(Asni)	0.32211	0.27371	0.28649	0.29362	0.32612	0.34489	0.31558	0.30683	0.37827	0.68306	0.6843	0.75949	0.39867	0.30846	0.27102	0.29004	0.29915	0.29533	0.31702	0.27445	0.47636	0.354	0.33492	0.27817	0.27693	0.24754	0.26179	0.22639	0.16024	0.17409	0.26831	0.29602	0.39332	0.33931	0.58395	0.34422	0.31396	0.10884	0.12992	0.07171	0.10889	0.05552	0.08061	0.09686	0.06877	0.15444	0.03464	0.0679	10.3541
Berber_Egypt	0.26291	0.22699	0.22705	0.27433	0.26345	0.35142	0.25479	0.3026	0.31565	0.59082	0.64273	0.78709	0.3927	0.27199	0.26578	0.27306	0.28436	0.27124	0.2971	0.25567	0.43665	0.37943	0.33382	0.24745	0.19387	0.22007	0.20903	0.22211	0.12058	0.12778	0.22132	0.27801	0.29571	0.27711	0.45864	0.31376	0.20215	0.10846	0.13302	0.09166	0.09628	0.09169	0.09756	0.12368	0.06169	0.11801	0.07208	0.09247	0.14191
Muslim_Egypt	0.23722	0.21336	0.21655	0.21357	0.26555	0.34252	0.23616	0.30173	0.29447	0.53153	0.5281	0.59052	0.36296	0.26679	0.23046	0.23911	0.25266	0.23659	0.27147	0.26185	0.42778	0.36497	0.29855	0.25666	0.2157	0.19624	0.192	0.19421	0.13939	0.11991	0.2033	0.26241	0.32016	0.25083	0.43701	0.31754	0.24171	0.13114	0.14573	0.11784	0.12703	0.0783	0.11113	0.11872	0.10715	0.12646	0.10888	0.13083	0.09517
Copt_Egypt	0.36298	0.30798	0.33201	0.32867	0.41371	0.40006	0.35567	0.38788	0.44524	0.71046	0.5696	0.7735	0.45018	0.36709	0.32436	0.34047	0.34974	0.33917	0.37195	0.35699	0.52238	0.4462	0.39094	0.36883	0.33013	0.28027	0.27054	0.30521	0.21525	0.22771	0.30017	0.34712	0.42472	0.35031	0.56743	0.48123	0.28671	0.17134	0.19623	0.16704	0.15294	0.13581	0.15433	0.1825	0.16568	0.2149	0.16165	0.14807	0.15554
Yemenese	0.24543	0.19923	0.19965	0.23482	0.25668	0.26606	0.21931	0.25387	0.32247	0.60546	0.58483	0.68481	0.3962	0.25674	0.23034	0.24008	0.25067	0.22948	0.2616	0.23113	0.38063	0.32263	0.27409	0.20099	0.16499	0.19195	0.19231	0.18111	0.13322	0.13744	0.21635	0.25545	0.30611	0.32667	0.53412	0.28186	0.2606	0.12131	0.13292	0.10262	0.1027	0.07604	0.0867	0.10131	0.0869	0.16003	0.07623	0.05431	0.11748
Saudi Arabian	0.21451	0.1832	0.1769	0.21557	0.21337	0.23902	0.19063	0.25725	0.28418	0.52562	0.57418	0.63527	0.37381	0.23042	0.20857	0.21424	0.22672	0.21425	0.23699	0.21142	0.37535	0.33247	0.27424	0.21158	0.17179	0.16987	0.1689	0.16626	0.10975	0.10002	0.20131	0.22952	0.27154	0.25663	0.45911	0.26306	0.22719	0.11028	0.12835	0.07906	0.10528	0.06633	0.08272	0.09498	0.06784	0.10645	0.06904	0.07631	0.07516
Iranian	0.15556	0.10539	0.11729	0.15031	0.16715	0.21065	0.13761	0.19281	0.20094	0.48494	0.55014	0.61662	0.27277	0.12716	0.12262	0.13159	0.14375	0.13341	0.16261	0.13232	0.31707	0.25118	0.1939	0.11465	0.11769	0.09356	0.11478	0.08788	0.03068	0.04728	0.11944	0.13526	0.21081	0.17398	0.41274	0.20754	0.15604	0.05442	0.07052	0.04588	0.05694	0.0405	0.05444	0.08156	0.04411	0.09172	0.05025	0.11553	0.08651
Kuwaiti	0.21885	0.18441	0.18427	0.21414	0.2273	0.26785	0.20331	0.26764	0.28688	0.53846	0.57257	0.64447	0.3824	0.23179	0.21145	0.2161	0.23082	0.21563	0.25022	0.22307	0.40235	0.3487	0.28929	0.21369	0.17149	0.17093	0.17107	0.16747	0.10648	0.09534	0.197	0.23161	0.27588	0.25434	0.44563	0.27761	0.21198	0.08866	0.11087	0.07256	0.08511	0.05505	0.07659	0.08564	0.05768	0.11553	0.06043	0.07992	0.07679
Omanis	0.19604	0.14922	0.1568	0.16822	0.21446	0.2456	0.183	0.22314	0.27117	0.51461	0.52429	0.5858	0.33897	0.18997	0.17464	0.17604	0.19676	0.18487	0.21834	0.21036	0.36713	0.3316	0.26548	0.20079	0.1645	0.1299	0.12881	0.12039	0.07205	0.0638	0.16644	0.19497	0.2291	0.1929	0.41894	0.23699	0.16554	0.05525	0.06334	0.04392	0.04921	0.02294	0.03296	0.05879	0.02588	0.10528	0.03263	0.06096	0.06131
Somali	0.30943	0.28527	0.28186	0.28726	0.3068	0.42699	0.31053	0.35711	0.35997	0.62029	0.68069	0.76725	0.48448	0.33575	0.30571	0.30772	0.32088	0.31107	0.3559	0.34056	0.46087	0.41713	0.39319	0.32745	0.26334	0.26331	0.25862	0.26762	0.2104	0.20649	0.27162	0.33896	0.37843	0.33249	0.43379	0.38173	0.30281	0.20129	0.23238	0.19625	0.20747	0.17599	0.21435	0.22043	0.14616	0.20792	0.15252	0.18787	0.17033
Ovambo_Namibia	0.50408	0.44513	0.44221	0.46188	0.48304	0.53015	0.48795	0.50624	0.53634	0.78359	0.8093	0.90885	0.64027	0.47978	0.46976	0.47386	0.48	0.46875	0.50968	0.46573	0.64956	0.59613	0.5524	0.45048	0.39965	0.42371	0.41865	0.40751	0.32449	0.3496	0.39769	0.49117	0.49965	0.49669	0.73519	0.55722	0.44325	0.33763	0.33464	0.3055	0.32839	0.28446	0.31654	0.34714	0.22137	0.37639	0.23808	0.21442	0.27825
Tanzanian	0.40309	0.36162	0.34138	0.36379	0.37227	0.41589	0.37457	0.4099	0.40856	0.6659	0.66442	0.74204	0.50229	0.39445	0.38875	0.38818	0.40253	0.38315	0.42077	0.39527	0.54882	0.51161	0.46657	0.37255	0.33772	0.34367	0.34675	0.32435	0.26279	0.29333	0.33586	0.42539	0.4415	0.44091	0.69197	0.4533	0.33583	0.264	0.26949	0.24428	0.25683	0.24148	0.23691	0.27908	0.1686	0.29068	0.20304	0.19194	0.22605
African American	0.31404	0.27253	0.26777	0.28345	0.30831	0.37657	0.29738	0.33653	0.35447	0.61752	0.62387	0.72399	0.43787	0.2979	0.29173	0.29893	0.3086	0.29428	0.33701	0.30334	0.46534	0.42277	0.37856	0.28769	0.24024	0.24483	0.25227	0.24146	0.16733	0.18014	0.25257	0.32354	0.35411	0.31668	0.56725	0.3717	0.26226	0.15319	0.16594	0.14222	0.15666	0.13276	0.14003	0.18048	0.08282	0.19687	0.10524	0.12943	0.13813
PXY P value
	Tibetan_Gannan	Tibetan_Tianzhu	Tibetan_Qinghai	Tibetan_Lhasa	Tibetan_Changdu	Tibetan_Yunnan1	Tibetan_Yunnan2	Yi_Yunnan	Lhoba	Deng	Nu	Derung	Lisu	Han_Gansu	Han_Shaanxi	Han_Henan	Han_Jiangsu	Han_Shanghai	Han_Yunnan	Han_Guangdong	She	Maonan	Mulam	Thai	Thai-Malay Muslims	Dongxiang	Hui_Gansu	Hui_Ningxia	Uygur_Kashi	Uygur_Yili	Russian_Inner Mongolia	Korean	Buryat	Altay	Tofalar	Sojot	Khakas	Caucasian	Polish	Portuguese	Flemish	Greek	Romanian	Spanish	Brazilian	Mexican	Arab_Morocco	Berber_Morocco(Bouhria)	Berber_Morocco(Asni)
Tibetan_Gannan
Tibetan_Tianzhu	0.02727
Tibetan_Qinghai	0.00909	0.2
Tibetan_Lhasa	0.91818	0.91818	1
Tibetan_Changdu	0.7	0.30909	0.79091	0.02727
Tibetan_Yunnan1	0.25455	0.71818	0.74545	0.06364	0.20909
Tibetan_Yunnan2	0.03636	0.03636	0.72727	0.81818	0.54545	0.61818
Yi_Yunnan	0	0	0.13636	0	0	0.09091	0
Lhoba	0.00909	0	0.11818	0	0	0	0.01818	0
Deng	0.53636	0	1	0	0	0	0.24545	0	0
Nu	0.02727	0	0.67273	0	0	0	0	0	0	0
Derung	0.00909	0	0.51818	0	0	0	0.00909	0	0	0	0
Lisu	0.30909	0.46364	0.56364	0.19091	0.08182	0	0.46364	0.13636	0	0	0	0
Han_Gansu	0	0.04545	0.33636	0.64545	0.13636	0.24545	0	0.03636	0	0	0	0	0.74545
Han_Shaanxi	0	0.56364	0	0.94545	0.25455	0.61818	0	0.38182	0	0.06364	0.05455	0.00909	0.66364	0.77273
Han_Henan	0.05455	0.01818	0.9	0.62727	0.04545	0.24545	0	0.00909	0	0	0	0	0.4	0.60909	0.99091
Han_Jiangsu	0	0.05455	0	0.70909	0.12727	0.43636	0	0.16364	0	0.6	0.91818	0.61818	0.52727	0.40909	0.05455	0.92727
Han_Shanghai	0	0.14545	0	0.81818	0.08182	0.48182	0.02727	0.31818	0.00909	0.99091	1	0.83636	0.61818	0.79091	0.12727	0.96364	0.49091
Han_Yunnan	0	0.54545	0.1	0	0	0.17273	0.02727	0	0	0	0	0	0.62727	0.22727	0.64545	0.12727	0.43636	0.64545
Han_Guangdong	0	0	0	0	0	0.31818	0	0	0	0	0	0	0.7	0	0	0	0	0.02727	0.14545
She	0	0	0.03636	0	0	0	0	0	0	0	0	0	0	0	0.37273	0	0.06364	0.45455	0	0
Maonan	0	0	0	0	0	0	0	0	0	0	0	0	0.00909	0	0.01818	0	0	0.3	0	0	0
Mulam	0	0	0	0	0	0.02727	0	0	0	0	0	0	0.45455	0	0	0	0	0.00909	0.04545	0	0	0
Thai	0	0	0	0.00909	0.06364	0.49091	0	0.36364	0	0	0	0	0.58182	0	0	0	0	0	0.25455	0.28182	0	0	0
Thai-Malay Muslims	0	0	0	0	0	0.00909	0	0	0	0	0	0	0.06364	0	0	0	0	0.00909	0	0	0	0	0	0.41818
Dongxiang	0	0.05455	0	0.94545	0.14545	0.66364	0	0	0	0	0	0	0.87273	0.00909	0.1	0.00909	0	0	0.32727	0.00909	0	0	0	0	0.03636
Hui_Gansu	0.00909	0.53636	0.17273	0.98182	0.42727	0.42727	0	0	0.00909	0	0	0	0.74545	0	0.27273	0.00909	0.01818	0.11818	0.23636	0	0	0	0	0	0.03636	0.16364
Hui_Ningxia	0	0.22727	0.00909	0.04545	0.05455	0.46364	0	0	0	0	0	0	0.60909	0	0.07273	0	0	0.05455	0.02727	0.00909	0	0	0	0	0	0.12727	0.08182
Uygur_Kashi	0	0.63636	0	0.95455	0.28182	0.46364	0	0.11818	0.36364	0.07273	0	0	0.74545	0	0	0	0	0	0.70909	0.07273	0	0	0	0	0.37273	0.15455	0.02727	0.41818
Uygur_Yili	0	0.01818	0.00909	0	0	0	0	0	0	0	0	0	0.12727	0	0.02727	0	0	0	0	0	0	0	0	0	0	0.14545	0.03636	0	0.99091
Russian_Inner Mongolia	0	0.02727	0.02727	0.17273	0.10909	0.51818	0	0	0	0	0	0	0.54545	0.02727	0.31818	0.01818	0.11818	0.14545	0.3	0.01818	0	0	0	0	0	0.00909	0.08182	0.08182	0.33636	0
Korean	0	0	0	0.13636	0	0.14545	0	0	0	0.26364	0.25455	0.18182	0.18182	0.00909	0	0.1	0	0	0.01818	0	0	0	0	0	0	0	0	0	0	0	0
Buryat	0	0.26364	0.14545	0	0	0	0	0	0	0	0	0	0	0.11818	0.32727	0.01818	0.18182	0.22727	0	0	0	0	0	0	0	0.10909	0.16364	0.01818	0.97273	0.00909	0.01818	0.05455
Altay	0.2	0.39091	0.67273	0	0	0	0.06364	0	0	0	0	0	0	0.43636	0.65455	0.18182	0.10909	0.57273	0	0	0	0	0	0	0	0.53636	0.9	0	1	0.56364	0.04545	0.09091	0
Tofalar	0.12727	0.58182	0.65455	0	0	0	0.00909	0	0	0	0	0	0	0.1	0.3	0.10909	0.02727	0.34545	0	0	0	0	0	0.01818	0.1	0.40909	0.5	0.00909	1	0.74545	0.00909	0.00909	0	0.2
Sojot	0.4	0.80909	0.77273	0.14545	0.17273	0	0.52727	0.1	0	0	0	0	0	0.77273	0.84545	0.52727	0.58182	0.81818	0.55455	0.37273	0	0	0.06364	0.48182	0.02727	0.95455	0.79091	0.84545	1	0.60909	0.39091	0.65455	0.46364	0	0
Khakas	0.37273	0.93636	0.94545	0.00909	0	0	0.71818	0.02727	0	0	0	0	0	0.71818	0.84545	0.44545	0.64545	0.57273	0	0.07273	0	0	0	0.39091	0.01818	0.94545	0.91818	0.50909	1	0.95455	0.73636	0.45455	0	0.00909	0	0
Caucasian	0	0	0	0	0	0	0	0	0	0	0	0	0	0	0	0	0	0	0	0	0	0	0	0	0	0	0	0	0	0	0	0	0	0.02727	0.3	0	0.2
Polish	0	0	0	0	0	0	0	0	0	0	0	0	0	0	0	0	0	0	0	0	0	0	0	0	0	0	0	0	0	0	0	0	0	0.00909	0.23636	0	0	0.68182
Portuguese	0	0	0	0	0	0	0	0	0	0	0	0	0	0	0	0	0	0	0	0	0	0	0	0	0	0	0	0	0	0	0	0	0	0.03636	0.05455	0.02727	0.03636	0.05455	0
Flemish	0	0	0	0	0	0	0	0	0	0	0	0	0	0	0	0	0	0	0	0	0	0	0	0	0	0	0	0	0	0	0	0	0	0	0.05455	0	0.05455	0.58182	0.67273	0.15455
Greek	0	0	0	0	0	0	0	0	0	0	0	0	0	0	0	0	0	0	0	0	0	0	0	0	0	0	0	0	0	0	0	0	0	0.05455	0	0.08182	0.14545	0	0	0	0
Romanian	0	0	0	0	0	0	0	0	0	0	0	0	0	0	0	0	0	0	0	0	0	0	0	0	0	0	0	0	0	0.00909	0	0	0	0.09091	0.13636	0.07273	0.36364	0	0	0	0	0
Spanish	0	0	0	0	0	0	0	0	0	0	0	0	0	0	0	0	0	0	0	0	0	0	0	0	0	0	0	0	0	0	0	0	0	0	0.00909	0.02727	0	0.01818	0.14545	0.1	0.13636	0.34545	0.39091
Brazilian	0	0	0	0	0	0	0	0	0	0	0	0	0	0	0	0	0	0	0	0	0	0	0	0	0	0	0	0	0	0.07273	0	0	0	0.54545	0.49091	0.33636	0.86364	0.00909	0	0	0.69091	0.11818	0.02727	0.62727
Mexican	0	0	0	0	0	0	0	0	0	0	0	0	0.11818	0	0	0	0	0	0	0	0	0	0	0	0	0	0	0	0	0	0	0	0	0.59091	0.89091	0.49091	0.58182	0	0	0	0	0	0	0	0
Arab_Morocco	0	0	0	0	0	0	0	0	0	0	0	0	0	0	0	0	0	0	0	0	0	0	0	0	0	0	0	0	0	0	0	0	0	0	0.01818	0.04545	0.00909	0	0	0	0	0	0	0.1	0.02727	0
Berber_Morocco(Bouhria)	0	0	0	0	0	0	0	0	0	0	0	0	0	0	0	0	0	0	0	0	0	0	0	0	0	0	0	0	0.04545	0	0	0	0	0	0	0	0	0	0.02727	0.14545	0	0.92727	0.40909	0	0.98182	0	0.74545
Berber_Morocco(Asni)	0	0	0	0	0	0	0	0	0	0	0	0	0	0	0	0	0	0	0	0	0	0	0	0	0	0	0	0	0	0	0	0	0	0	0	0	0	0	0	0	0	0.30909	0.06364	0	0.77273	0	0.89091	0
Berber_Egypt	0	0	0	0	0	0	0	0	0	0	0	0	0	0	0	0	0	0	0	0	0	0	0	0	0	0	0	0	0	0	0	0	0	0	0	0	0	0	0	0	0	0	0	0	0.00909	0	0	0	0
Muslim_Egypt	0	0	0	0	0	0	0	0	0	0	0	0	0	0	0	0	0	0	0	0	0	0	0	0	0	0	0	0	0	0	0	0	0	0	0.00909	0	0	0	0	0	0	0	0	0	0	0	0	0	0
Copt_Egypt	0	0	0	0	0	0	0	0	0	0	0	0	0	0	0	0	0	0	0	0	0	0	0	0	0	0	0	0	0	0	0	0	0	0	0	0	0	0	0	0	0	0	0	0	0.01818	0	0	0	0
Yemenese	0	0	0	0	0	0	0	0	0	0	0	0	0	0	0	0	0	0	0	0	0	0	0	0	0	0	0	0	0	0	0	0	0	0	0	0.00909	0	0	0	0	0	0	0	0	0	0	0	0	0
Saudi Arabian	0	0	0	0	0	0	0	0	0	0	0	0	0	0	0	0	0	0	0	0	0	0	0	0	0	0	0	0	0	0	0	0	0	0	0	0.00909	0	0	0	0	0	0.00909	0	0	0.18182	0	0	0	0
Iranian	0	0	0	0	0	0.06364	0	0	0	0	0	0	0.03636	0	0	0	0	0	0	0	0	0	0	0	0	0	0	0	0.01818	0	0	0	0	0	0.02727	0.54545	0.10909	0	0	0	0	0	0	0	0.00909	0	0	0	0
Kuwaiti	0	0	0	0	0	0	0	0	0	0	0	0	0	0	0	0	0	0	0	0	0	0	0	0	0	0	0	0	0	0	0	0	0	0	0.05455	0.02727	0.02727	0	0	0	0	0	0	0	0	0	0	0.75455	0.09091
Omanis	0	0	0	0	0	0	0	0	0	0	0	0	0	0	0	0	0	0	0	0	0	0	0	0	0	0	0	0	0	0	0	0	0	0	0	0.04545	0.00909	0	0	0	0	0.04545	0.06364	0	0.31818	0	0.13636	0	0
Somali	0	0	0	0	0	0	0	0	0	0	0	0	0	0	0	0	0	0	0	0	0	0	0	0	0	0	0	0	0	0	0	0	0	0	0	0	0	0	0	0	0	0	0	0	0	0	0	0	0
Ovambo_Namibia	0	0	0	0	0	0	0	0	0	0	0	0	0	0	0	0	0	0	0	0	0	0	0	0	0	0	0	0	0	0	0	0	0	0	0	0	0	0	0	0	0	0	0	0	0	0	0	0	0
Tanzanian	0	0	0	0	0	0	0	0	0	0	0	0	0	0	0	0	0	0	0	0	0	0	0	0	0	0	0	0	0	0	0	0	0	0	0	0	0	0	0	0	0	0	0	0	0	0	0	0	0
African American	0	0	0	0	0	0	0	0	0	0	0	0	0	0	0	0	0	0	0	0	0	0	0	0	0	0	0	0	0	0	0	0	0	0	0	0	0.00909	0	0	0	0	0	0	0	0	0	0	0.26364	0
[truncated: 12 more columns]

## Sheet: coancestry coefficients
Matrix of coancestry coefficients as t/M=-ln(1-FST)
	Tibetan_Gannan	Tibetan_Tianzhu	Tibetan_Qinghai	Tibetan_Lhasa	Tibetan_Changdu	Tibetan_Yunnan1	Tibetan_Yunnan2	Yi_Yunnan	Lhoba	Deng	Nu	Derung	Lisu	Han_Gansu	Han_Shaanxi	Han_Henan	Han_Jiangsu	Han_Shanghai	Han_Yunnan	Han_Guangdong	She	Maonan	Mulam	Thai	Thai-Malay Muslims	Dongxiang	Hui_Gansu	Hui_Ningxia	Uygur_Kashi	Uygur_Yili	Russian_Inner Mongolia	Korean	Buryat	Altay	Tofalar	Sojot	Khakas	Caucasian	Polish	Portuguese	Flemish	Greek	Romanian	Spanish	Brazilian	Mexican	Arab_Morocco	Berber_Morocco(Bouhria)	Berber_Morocco(Asni)
Tibetan_Gannan	0
Tibetan_Tianzhu	0.00176	0
Tibetan_Qinghai	0.001	0.00064	0
Tibetan_Lhasa	0.00194	0.00098	0.00104	0
Tibetan_Changdu	0.0011	0.00414	0.00147	0.00337	0
Tibetan_Yunnan1	0.01248	0.00886	0.00964	0.00947	0.00779	0
Tibetan_Yunnan2	0.00166	0.00143	0.00045	0.00145	0.00146	0.00976	0
Yi_Yunnan	0.00842	0.00371	0.00599	0.00712	0.00693	0.01142	0.00632	0
Lhoba	0.01105	0.00932	0.01001	0.00917	0.01102	0.0175	0.00953	0.01498	0
Deng	0.03244	0.03394	0.02967	0.03313	0.03333	0.04644	0.02961	0.03999	0.02253	0
Nu	0.03523	0.03233	0.03266	0.03298	0.0386	0.04261	0.03296	0.03662	0.04309	0.04103	0
Derung	0.04906	0.04597	0.04504	0.04643	0.0512	0.05374	0.04237	0.05315	0.05297	0.0465	0.02322	0
Lisu	0.01399	0.01273	0.01287	0.00997	0.01549	0.02746	0.01243	0.01426	0.01656	0.03994	0.03614	0.04567	0
Han_Gansu	0.00401	0.00076	0.00176	0.00247	0.00458	0.01209	0.00245	0.00396	0.01048	0.03102	0.03315	0.04738	0.0086	0
Han_Shaanxi	0.00401	0	0.00226	0.00307	0.00536	0.01071	0.00346	0.00437	0.01223	0.03567	0.03365	0.04724	0.01176	0.0003	0
Han_Henan	0.00368	0.0002	0.00171	0.00125	0.00428	0.01038	0.00224	0.00409	0.00964	0.03225	0.03141	0.04286	0.0106	0	9e-05	0
Han_Jiangsu	0.0042	0.00044	0.00245	0.00302	0.00512	0.01016	0.00341	0.00419	0.01148	0.03172	0.02897	0.04276	0.01183	0.00043	0	2e-05	0
Han_Shanghai	0.00543	0.00147	0.00281	0.00435	0.00742	0.0121	0.00393	0.00483	0.01253	0.03141	0.02962	0.04387	0.01197	0.00081	0.00076	0.00115	0.00083	0
Han_Yunnan	0.00526	0.00096	0.00373	0.00454	0.00675	0.0124	0.00428	0.00399	0.00976	0.03299	0.02927	0.04563	0.00912	0.00142	0.00084	0.00094	0.00043	0.00139	0
Han_Guangdong	0.00743	0.00349	0.00468	0.00839	0.00709	0.01386	0.00535	0.00479	0.01314	0.03623	0.03302	0.04674	0.01228	0.00192	0.00192	0.002	0.00155	0.00154	0.00062	0
She	0.0167	0.01268	0.01329	0.01657	0.01721	0.02464	0.01574	0.01302	0.02565	0.0505	0.0489	0.07147	0.02996	0.01278	0.0103	0.01283	0.01141	0.0115	0.00996	0.0115	0
Maonan	0.01641	0.01153	0.01397	0.01708	0.01901	0.02183	0.01627	0.01015	0.02442	0.04972	0.04428	0.06317	0.02189	0.01099	0.00841	0.01029	0.00871	0.0078	0.00783	0.00611	0.01321	0
Mulam	0.01111	0.00723	0.00842	0.0115	0.0135	0.0179	0.00935	0.00616	0.01843	0.03918	0.03354	0.0499	0.01362	0.00547	0.00496	0.00535	0.00492	0.0036	0.00333	0.00166	0.01131	0.00262	0
Thai	0.00815	0.00336	0.00506	0.00936	0.00801	0.01346	0.00627	0.00322	0.01392	0.03934	0.03556	0.05115	0.01461	0.00344	0.00332	0.00397	0.00341	0.00262	0.00397	0.0008	0.01306	0.00603	0.00248	0
Thai-Malay Muslims	0.00837	0.00495	0.00592	0.01117	0.01112	0.01969	0.00737	0.00748	0.01538	0.03758	0.04072	0.05721	0.01883	0.00594	0.00618	0.00639	0.00627	0.00529	0.00578	0.0041	0.01472	0.01187	0.00565	0.0021	0
Dongxiang	0.00372	0.0007	0.00162	0.00201	0.00625	0.01145	0.00308	0.0057	0.01018	0.03361	0.03435	0.04661	0.01069	0.00057	0.00044	0.00022	0.0009	0.00145	0.0023	0.00286	0.01166	0.01019	0.00553	0.00398	0.0041	0
Hui_Gansu	0.00251	5e-05	0.00128	0.00159	0.00403	0.01135	0.00242	0.00568	0.01169	0.03266	0.03082	0.04391	0.01158	0.00131	0.00082	0.00046	0.00121	0.00189	0.00232	0.00472	0.01393	0.01294	0.00744	0.00543	0.0051	8e-05	0
Hui_Ningxia	0.00429	0.00011	0.00249	0.00217	0.00477	0.01164	0.00323	0.00454	0.0122	0.03646	0.02977	0.04155	0.01347	0.00127	0.00032	0.0001	0.00064	0.00212	0.00185	0.00315	0.01524	0.01196	0.00718	0.00351	0.00708	0.00141	0.00088	0
Uygur_Kashi	0.00746	0.00261	0.00493	0.00648	0.00973	0.01726	0.0063	0.00871	0.01173	0.03583	0.03896	0.05151	0.01566	0.00454	0.00419	0.0047	0.00558	0.0052	0.00534	0.00524	0.01706	0.01568	0.01007	0.00615	0.00562	0.00312	0.00341	0.00238	0
Uygur_Yili	0.00812	0.00318	0.005	0.006	0.01097	0.01986	0.00672	0.01075	0.01472	0.03724	0.03967	0.0503	0.01683	0.00512	0.00502	0.00503	0.00648	0.00617	0.00719	0.00796	0.01917	0.02035	0.01337	0.00845	0.00514	0.00262	0.0028	0.00343	0	0
Russian_Inner Mongolia	0.00524	0.00123	0.00338	0.00387	0.00536	0.01101	0.00499	0.00601	0.01059	0.0336	0.02961	0.04604	0.01174	0.00162	0.00109	0.00058	0.00066	0.00198	0.00122	0.0017	0.01508	0.01123	0.00776	0.00399	0.00598	0.00223	0.00106	0.001	0.00426	0.00503	0
Korean	0.00628	0.00099	0.00374	0.00443	0.00759	0.01208	0.00479	0.006	0.01205	0.03297	0.03218	0.04474	0.01376	0.00128	0.00113	0.00079	0.00066	0.00209	0.00172	0.00205	0.01363	0.01018	0.00622	0.00461	0.00763	0.00157	0.00275	0.00205	0.00538	0.00619	0.00178	0
Buryat	0.01465	0.00792	0.01125	0.01103	0.01612	0.02479	0.01382	0.01698	0.01804	0.03726	0.03438	0.04673	0.02269	0.00899	0.00993	0.00884	0.00941	0.01118	0.00914	0.01315	0.02062	0.02752	0.0198	0.01709	0.01792	0.01022	0.00898	0.00692	0.00889	0.00742	0.00866	0.00916	0
Altay	0.01537	0.01189	0.01306	0.01257	0.01983	0.03394	0.01686	0.02437	0.02275	0.0413	0.04962	0.05859	0.02479	0.01277	0.01353	0.01261	0.01536	0.01515	0.01716	0.01855	0.02607	0.03212	0.02409	0.02077	0.01761	0.01189	0.00982	0.01231	0.00848	0.00609	0.01422	0.01506	0.01074	0
Tofalar	0.03617	0.03131	0.03408	0.03509	0.0476	0.06333	0.03864	0.04723	0.04229	0.06295	0.0819	0.10188	0.0596	0.03625	0.03588	0.0357	0.03873	0.03612	0.03881	0.04289	0.03914	0.05022	0.04115	0.04159	0.03316	0.03428	0.03292	0.03754	0.02661	0.02504	0.03919	0.03709	0.03242	0.01566	0
Sojot	0.01669	0.01161	0.01318	0.01382	0.01512	0.02938	0.01511	0.01751	0.02066	0.03771	0.05532	0.06093	0.02415	0.01105	0.01288	0.01208	0.01351	0.01464	0.01237	0.01739	0.02604	0.02361	0.02148	0.01918	0.02226	0.01308	0.01351	0.01192	0.01219	0.01341	0.0159	0.01147	0.00774	0.01479	0.03856	0
Khakas	0.01357	0.00746	0.00995	0.01002	0.01354	0.02544	0.01044	0.01473	0.0147	0.03752	0.04116	0.05065	0.01717	0.00942	0.01129	0.01042	0.01164	0.01334	0.01423	0.01451	0.02738	0.02979	0.02361	0.0152	0.0141	0.00925	0.00886	0.01008	0.00726	0.00521	0.00914	0.01046	0.01237	0.00847	0.0332	0.01591	0
Caucasian	0.02125	0.01593	0.01833	0.01922	0.02524	0.03212	0.02005	0.02506	0.02619	0.05356	0.05794	0.06633	0.03143	0.0197	0.01843	0.01903	0.02089	0.02043	0.02377	0.02117	0.03819	0.02994	0.0266	0.01948	0.01625	0.01476	0.01567	0.01429	0.00718	0.00687	0.01831	0.02015	0.02704	0.01722	0.03429	0.02388	0.01494	0
Polish	0.02412	0.01928	0.02116	0.02376	0.02916	0.03537	0.02331	0.02788	0.03048	0.05855	0.06171	0.0691	0.03395	0.02261	0.02093	0.02215	0.02387	0.02259	0.02575	0.0238	0.04038	0.03147	0.02694	0.02145	0.01713	0.01676	0.01797	0.01699	0.00949	0.00945	0.02144	0.0235	0.02998	0.02155	0.036	0.02708	0.02189	0.00143	0
Portuguese	0.02201	0.01653	0.01887	0.02043	0.02482	0.0315	0.02123	0.02453	0.02777	0.05455	0.05655	0.0641	0.0323	0.02077	0.01873	0.01982	0.02139	0.02085	0.02349	0.02185	0.03902	0.03002	0.0269	0.01972	0.0178	0.01598	0.0156	0.01423	0.00745	0.00753	0.01852	0.02076	0.02613	0.01765	0.03787	0.02196	0.01656	0.00123	0.00305	0
Flemish	0.02166	0.01684	0.01878	0.01974	0.02575	0.03296	0.02069	0.02597	0.02795	0.05422	0.05721	0.06598	0.03112	0.02096	0.01928	0.02025	0.02216	0.02102	0.02497	0.02332	0.03993	0.03134	0.02718	0.02061	0.01806	0.01574	0.01546	0.01457	0.00774	0.00769	0.01935	0.0217	0.02726	0.01812	0.03631	0.02403	0.01646	0	0.00164	0.0006	0
Greek	0.01919	0.0148	0.01701	0.01732	0.02254	0.02864	0.01905	0.0214	0.02657	0.05273	0.05382	0.06505	0.0304	0.01888	0.01673	0.01816	0.01919	0.01823	0.02121	0.01942	0.03727	0.02837	0.02434	0.0178	0.01532	0.01349	0.01354	0.01234	0.00651	0.0062	0.01586	0.01889	0.02561	0.01907	0.04099	0.02337	0.01782	0.00303	0.00444	0.00169	0.00198	0
Romanian	0.01971	0.0151	0.01652	0.01832	0.02366	0.02875	0.01889	0.02011	0.02552	0.05386	0.055	0.06672	0.03003	0.01844	0.01651	0.01815	0.0191	0.01755	0.02121	0.01871	0.03445	0.02745	0.02255	0.01668	0.01395	0.01289	0.01378	0.01257	0.00642	0.00667	0.01698	0.01926	0.02561	0.01905	0.03938	0.02448	0.01717	0.00255	0.00232	0.00194	0.00177	0.00105	0
Spanish	0.02476	0.01871	0.02195	0.02342	0.02943	0.03579	0.0247	0.02705	0.03277	0.06172	0.06312	0.07011	0.03487	0.02447	0.02075	0.02199	0.02462	0.02317	0.02559	0.02531	0.04043	0.02995	0.02667	0.02181	0.01821	0.01778	0.0174	0.0166	0.01039	0.0096	0.02204	0.02367	0.02962	0.02187	0.03803	0.0242	0.0238	0.00366	0.00376	0.00131	0.00168	0.00268	0.00331	0
Brazilian	0.02021	0.01547	0.01694	0.01852	0.0222	0.02986	0.01924	0.02118	0.02402	0.05188	0.05504	0.06526	0.03172	0.01833	0.01754	0.01823	0.01977	0.019	0.02136	0.01908	0.03633	0.02901	0.02508	0.01799	0.0151	0.01437	0.01423	0.01318	0.00622	0.00701	0.0167	0.01966	0.02452	0.01805	0.03708	0.02204	0.01498	0.00294	0.00463	0.00157	0.00289	0.00246	0.00234	0.00471	0
Mexican	0.01351	0.01209	0.01265	0.01513	0.01567	0.02709	0.01363	0.0207	0.01968	0.04484	0.04991	0.0597	0.02522	0.01568	0.01467	0.01596	0.0168	0.01602	0.01776	0.01635	0.0279	0.02558	0.02029	0.01631	0.01531	0.01266	0.01121	0.01214	0.00597	0.00753	0.01508	0.01729	0.02182	0.01394	0.02971	0.02056	0.01527	0.00855	0.01071	0.00758	0.00749	0.00773	0.00827	0.00976	0.00769	0
Arab_Morocco	0.02566	0.01949	0.02198	0.02399	0.02746	0.03128	0.02516	0.02579	0.03337	0.06435	0.06072	0.07033	0.03843	0.02412	0.02073	0.02308	0.02374	0.02254	0.02512	0.02249	0.03766	0.03039	0.0279	0.02064	0.01853	0.018	0.01797	0.01596	0.0091	0.00944	0.02031	0.02385	0.02815	0.02302	0.04326	0.02797	0.02321	0.005	0.00614	0.00254	0.0042	0.00269	0.0037	0.00471	0.00247	0.01015	0
Berber_Morocco(Bouhria)	0.03114	0.02547	0.02679	0.02889	0.03287	0.03341	0.02928	0.02897	0.03765	0.06393	0.06207	0.07479	0.04133	0.02997	0.02794	0.02821	0.02996	0.02756	0.03163	0.02829	0.04867	0.03531	0.03255	0.02591	0.02278	0.0242	0.02318	0.02316	0.0156	0.01654	0.02419	0.02868	0.03591	0.03537	0.05619	0.03469	0.02798	0.0129	0.01368	0.00878	0.01035	0.00588	0.00908	0.00811	0.00745	0.01741	0.00672	0
Berber_Morocco(Asni)	0.03046	0.02592	0.02706	0.028	0.031	0.0328	0.02989	0.0292	0.03598	0.066	0.06609	0.07395	0.03777	0.02923	0.02561	0.02759	0.02833	0.02786	0.03008	0.02596	0.04536	0.03373	0.03166	0.02623	0.02629	0.0234	0.02479	0.02148	0.01509	0.0166	0.02544	0.02817	0.03742	0.03249	0.05541	0.03273	0.03001	0.0104	0.01233	0.00687	0.01041	0.00528	0.00765	0.00928	0.00649	0.01463	0.00328	0.00657	0
Berber_Egypt	0.02491	0.02143	0.0215	0.02599	0.02488	0.03295	0.02414	0.02863	0.02987	0.05699	0.06183	0.07609	0.03665	0.02573	0.02508	0.02591	0.02692	0.02561	0.028	0.02402	0.04144	0.03594	0.0314	0.02326	0.01834	0.02072	0.01977	0.02091	0.01135	0.01212	0.0209	0.0265	0.02801	0.02635	0.04318	0.02942	0.01918	0.01036	0.01264	0.0088	0.0092	0.00871	0.00923	0.01175	0.00583	0.01115	0.00682	0.00887	0.01351
Muslim_Egypt	0.02249	0.02011	0.02051	0.02021	0.02495	0.03189	0.02236	0.02846	0.02778	0.05121	0.05089	0.0574	0.03364	0.02521	0.02177	0.0227	0.02395	0.02238	0.02552	0.0245	0.04049	0.03452	0.02807	0.02407	0.0203	0.01845	0.01814	0.01823	0.0131	0.01134	0.01917	0.02504	0.03015	0.02376	0.04089	0.02954	0.02277	0.0125	0.01385	0.01131	0.0121	0.00744	0.01049	0.01125	0.01012	0.01193	0.01027	0.01248	0.00905
Copt_Egypt	0.03427	0.02917	0.0313	0.03138	0.03928	0.03815	0.03365	0.03685	0.04234	0.06879	0.05551	0.07555	0.0428	0.03473	0.0306	0.03235	0.03305	0.03193	0.03528	0.03372	0.04975	0.0424	0.03692	0.03468	0.03134	0.0265	0.02564	0.02891	0.02024	0.02171	0.02847	0.03295	0.04047	0.03365	0.05415	0.04575	0.02756	0.01634	0.01858	0.01594	0.01461	0.01291	0.01462	0.01746	0.01561	0.02033	0.01531	0.01431	0.01495
Yemenese	0.02327	0.01886	0.01893	0.02233	0.0243	0.0251	0.02082	0.02411	0.03056	0.05845	0.05651	0.06663	0.03712	0.02433	0.02178	0.02284	0.02378	0.02171	0.02474	0.02178	0.03627	0.03068	0.02589	0.01895	0.01565	0.01812	0.01822	0.01711	0.01254	0.01305	0.02047	0.02437	0.02904	0.03108	0.05032	0.02654	0.02475	0.01158	0.01263	0.00984	0.00981	0.00723	0.00821	0.00965	0.00821	0.01511	0.00721	0.00523	0.01122
Saudi Arabian	0.02037	0.01738	0.01679	0.02055	0.02028	0.02263	0.01813	0.02446	0.02703	0.05095	0.05552	0.06195	0.03516	0.02188	0.01975	0.02042	0.02153	0.02028	0.02248	0.01998	0.0358	0.03163	0.02593	0.01996	0.01632	0.01607	0.01603	0.01575	0.01034	0.00953	0.01908	0.02192	0.02585	0.02453	0.04345	0.02486	0.02165	0.01053	0.01219	0.00759	0.01006	0.00631	0.00784	0.00907	0.00641	0.01008	0.00654	0.00735	0.0072
Iranian	0.01482	0.00999	0.01117	0.01428	0.01579	0.0197	0.0131	0.0183	0.01905	0.04682	0.05296	0.05984	0.02537	0.01211	0.01165	0.01257	0.01371	0.01269	0.01538	0.01247	0.03019	0.0239	0.01833	0.01083	0.01114	0.00885	0.01089	0.0083	0.0029	0.00449	0.01132	0.013	0.01997	0.01654	0.03869	0.01935	0.01474	0.00522	0.00674	0.00444	0.00545	0.00386	0.00516	0.00775	0.00418	0.00867	0.00476	0.01103	0.00823
Kuwaiti	0.02075	0.01748	0.01748	0.02029	0.0215	0.02515	0.01929	0.02531	0.02709	0.05074	0.05389	0.06064	0.0357	0.02195	0.02002	0.02051	0.02188	0.02041	0.02366	0.0211	0.03794	0.03292	0.0273	0.0202	0.01627	0.0162	0.01623	0.01588	0.01009	0.00908	0.01866	0.02207	0.02605	0.02402	0.04146	0.02597	0.01999	0.00846	0.01054	0.00695	0.00812	0.00525	0.00729	0.00816	0.00548	0.01097	0.00575	0.0076	0.00731
Omanis	0.01864	0.01415	0.0149	0.01602	0.02031	0.02312	0.0174	0.0212	0.02573	0.04983	0.05074	0.0572	0.03172	0.01805	0.01656	0.01679	0.01871	0.01753	0.02066	0.01981	0.03497	0.03149	0.02506	0.01892	0.01559	0.01228	0.01223	0.01139	0.00679	0.00607	0.01577	0.01866	0.02178	0.01842	0.03952	0.02226	0.01573	0.0053	0.00604	0.00424	0.00472	0.00219	0.00313	0.00561	0.00245	0.00996	0.00309	0.00586	0.00586
Somali	0.02933	0.0271	0.02669	0.02737	0.02919	0.04033	0.02947	0.03389	0.03419	0.05885	0.06442	0.07261	0.04559	0.03183	0.02894	0.02926	0.0304	0.02939	0.03375	0.03228	0.04369	0.03954	0.03717	0.03097	0.02508	0.02501	0.02458	0.02546	0.01993	0.01972	0.02583	0.0322	0.03591	0.03163	0.04083	0.03605	0.02879	0.0192	0.02203	0.01872	0.01979	0.01677	0.02037	0.02104	0.01388	0.01977	0.01454	0.01799	0.01631
Ovambo_Namibia	0.04741	0.04214	0.04158	0.04401	0.04596	0.05047	0.04606	0.04803	0.05097	0.07509	0.07745	0.08725	0.06063	0.04535	0.0442	0.0449	0.04521	0.04398	0.04831	0.0441	0.06158	0.0564	0.05206	0.04247	0.03805	0.04008	0.03963	0.03871	0.03058	0.03336	0.03777	0.04636	0.04761	0.04746	0.06956	0.05297	0.04241	0.03209	0.03158	0.02902	0.03126	0.02702	0.03	0.03314	0.02093	0.03559	0.02265	0.02071	0.02672
Tanzanian	0.03792	0.03398	0.03214	0.03432	0.03503	0.03896	0.03528	0.03859	0.03848	0.0634	0.06327	0.07098	0.0468	0.03711	0.03649	0.03662	0.03788	0.03598	0.03948	0.03701	0.05169	0.04811	0.04367	0.03489	0.03178	0.03224	0.03261	0.03047	0.02464	0.02766	0.0316	0.04022	0.04153	0.04156	0.06438	0.04236	0.03169	0.025	0.02543	0.02323	0.02432	0.02279	0.02231	0.02636	0.01589	0.02731	0.01914	0.01829	0.02144
African American	0.02959	0.0256	0.02525	0.02664	0.0289	0.03502	0.028	0.03159	0.03322	0.05797	0.05857	0.06796	0.04052	0.02803	0.02743	0.02818	0.02909	0.02771	0.03157	0.02841	0.04362	0.03966	0.03542	0.02697	0.02259	0.023	0.02374	0.02268	0.01574	0.01698	0.02375	0.03068	0.03317	0.02971	0.05236	0.03448	0.02457	0.01453	0.01572	0.01356	0.01484	0.01256	0.01321	0.01702	0.00783	0.01853	0.00994	0.01225	0.01306
[truncated: 12 more columns]

## Sheet: Slatkin linearized FST
Matrix of Slatkin linearized FSTs as t/M=FST/(1-FST)
	Tibetan_Gannan	Tibetan_Tianzhu	Tibetan_Qinghai	Tibetan_Lhasa	Tibetan_Changdu	Tibetan_Yunnan1	Tibetan_Yunnan2	Yi_Yunnan	Lhoba	Deng	Nu	Derung	Lisu	Han_Gansu	Han_Shaanxi	Han_Henan	Han_Jiangsu	Han_Shanghai	Han_Yunnan	Han_Guangdong	She	Maonan	Mulam	Thai	Thai-Malay Muslims	Dongxiang	Hui_Gansu	Hui_Ningxia	Uygur_Kashi	Uygur_Yili	Russian_Inner Mongolia	Korean	Buryat	Altay	Tofalar	Sojot	Khakas	Caucasian	Polish	Portuguese	Flemish	Greek	Romanian	Spanish	Brazilian	Mexican	Arab_Morocco	Berber_Morocco(Bouhria)	Berber_Morocco(Asni)
Tibetan_Gannan	0
Tibetan_Tianzhu	0.00176	0
Tibetan_Qinghai	0.001	0.00064	0
Tibetan_Lhasa	0.00194	0.00098	0.00104	0
Tibetan_Changdu	0.0011	0.00415	0.00147	0.00337	0
Tibetan_Yunnan1	0.01256	0.0089	0.00969	0.00951	0.00782	0
Tibetan_Yunnan2	0.00167	0.00143	0.00045	0.00145	0.00146	0.0098	0
Yi_Yunnan	0.00846	0.00372	0.00601	0.00714	0.00696	0.01149	0.00634	0
Lhoba	0.01111	0.00936	0.01006	0.00922	0.01108	0.01766	0.00957	0.01509	0
Deng	0.03297	0.03453	0.03012	0.03368	0.03389	0.04754	0.03006	0.0408	0.02279	0
Nu	0.03586	0.03286	0.0332	0.03353	0.03936	0.04353	0.03351	0.03729	0.04403	0.04188	0
Derung	0.05028	0.04705	0.04607	0.04752	0.05253	0.05521	0.04328	0.05459	0.05439	0.04759	0.02349	0
Lisu	0.01408	0.01281	0.01296	0.01002	0.01561	0.02785	0.01251	0.01436	0.01669	0.04075	0.0368	0.04673	0
Han_Gansu	0.00402	0.00077	0.00176	0.00248	0.00459	0.01216	0.00245	0.00396	0.01054	0.03151	0.03371	0.04852	0.00864	0
Han_Shaanxi	0.00402	0	0.00227	0.00308	0.00537	0.01077	0.00347	0.00438	0.01231	0.03632	0.03422	0.04838	0.01183	0.0003	0
Han_Henan	0.00369	0.0002	0.00171	0.00125	0.00428	0.01043	0.00224	0.0041	0.00969	0.03277	0.03191	0.04379	0.01065	0	9e-05	0
Han_Jiangsu	0.00421	0.00044	0.00245	0.00302	0.00513	0.01021	0.00342	0.00419	0.01155	0.03223	0.0294	0.04368	0.0119	0.00043	0	2e-05	0
Han_Shanghai	0.00544	0.00148	0.00282	0.00436	0.00745	0.01217	0.00394	0.00484	0.0126	0.03191	0.03006	0.04484	0.01205	0.00081	0.00076	0.00115	0.00083	0
Han_Yunnan	0.00527	0.00096	0.00374	0.00455	0.00677	0.01248	0.00429	0.004	0.00981	0.03354	0.0297	0.04669	0.00916	0.00142	0.00084	0.00094	0.00043	0.00139	0
Han_Guangdong	0.00746	0.00349	0.00469	0.00842	0.00712	0.01395	0.00536	0.0048	0.01323	0.03689	0.03357	0.04785	0.01236	0.00192	0.00193	0.00201	0.00155	0.00154	0.00062	0
She	0.01684	0.01276	0.01338	0.01671	0.01736	0.02494	0.01586	0.01311	0.02598	0.0518	0.05011	0.07409	0.03042	0.01286	0.01035	0.01291	0.01147	0.01157	0.01001	0.01156	0
Maonan	0.01654	0.0116	0.01407	0.01723	0.01919	0.02207	0.0164	0.0102	0.02472	0.05098	0.04528	0.0652	0.02213	0.01105	0.00845	0.01034	0.00875	0.00784	0.00786	0.00613	0.0133	0
Mulam	0.01117	0.00726	0.00845	0.01157	0.01359	0.01806	0.0094	0.00618	0.0186	0.03996	0.0341	0.05116	0.01372	0.00548	0.00497	0.00536	0.00493	0.00361	0.00334	0.00166	0.01138	0.00262	0
Thai	0.00819	0.00336	0.00507	0.0094	0.00805	0.01355	0.00629	0.00323	0.01402	0.04012	0.0362	0.05248	0.01472	0.00344	0.00332	0.00397	0.00342	0.00262	0.00397	0.00081	0.01315	0.00605	0.00248	0
Thai-Malay Muslims	0.00841	0.00496	0.00593	0.01123	0.01118	0.01988	0.00739	0.00751	0.0155	0.0383	0.04156	0.05888	0.01901	0.00596	0.0062	0.00641	0.00629	0.0053	0.0058	0.00411	0.01483	0.01194	0.00567	0.0021	0
Dongxiang	0.00373	0.0007	0.00162	0.00201	0.00627	0.01151	0.00308	0.00572	0.01023	0.03418	0.03494	0.04772	0.01075	0.00057	0.00044	0.00022	0.0009	0.00146	0.0023	0.00286	0.01173	0.01024	0.00554	0.00399	0.00411	0
Hui_Gansu	0.00252	5e-05	0.00128	0.00159	0.00403	0.01141	0.00243	0.0057	0.01176	0.0332	0.0313	0.04489	0.01165	0.00131	0.00082	0.00046	0.00121	0.00189	0.00232	0.00474	0.01403	0.01303	0.00747	0.00545	0.00512	8e-05	0
Hui_Ningxia	0.0043	0.00011	0.00249	0.00217	0.00478	0.01171	0.00324	0.00455	0.01227	0.03713	0.03022	0.04242	0.01356	0.00127	0.00032	0.0001	0.00064	0.00212	0.00185	0.00315	0.01535	0.01204	0.00721	0.00351	0.00711	0.00141	0.00088	0
Uygur_Kashi	0.00749	0.00261	0.00494	0.0065	0.00978	0.01741	0.00632	0.00875	0.0118	0.03648	0.03973	0.05286	0.01579	0.00455	0.0042	0.00472	0.0056	0.00521	0.00536	0.00526	0.0172	0.0158	0.01012	0.00616	0.00564	0.00312	0.00341	0.00238	0
Uygur_Yili	0.00815	0.00319	0.00502	0.00602	0.01103	0.02005	0.00675	0.01081	0.01483	0.03794	0.04046	0.05159	0.01697	0.00513	0.00503	0.00504	0.0065	0.00619	0.00722	0.00799	0.01935	0.02055	0.01346	0.00848	0.00515	0.00262	0.0028	0.00343	0	0
Russian_Inner Mongolia	0.00525	0.00123	0.00339	0.00388	0.00538	0.01108	0.005	0.00602	0.01065	0.03417	0.03006	0.04711	0.0118	0.00162	0.00109	0.00058	0.00066	0.00198	0.00122	0.0017	0.0152	0.0113	0.00779	0.004	0.006	0.00223	0.00106	0.001	0.00427	0.00505	0
Korean	0.0063	0.00099	0.00375	0.00444	0.00762	0.01215	0.0048	0.00602	0.01212	0.03352	0.0327	0.04575	0.01385	0.00128	0.00113	0.00079	0.00066	0.00209	0.00172	0.00206	0.01372	0.01023	0.00624	0.00462	0.00766	0.00157	0.00275	0.00205	0.0054	0.00621	0.00178	0
Buryat	0.01476	0.00795	0.01131	0.01109	0.01625	0.0251	0.01392	0.01712	0.01821	0.03796	0.03498	0.04784	0.02295	0.00903	0.00997	0.00887	0.00945	0.01124	0.00918	0.01323	0.02084	0.0279	0.01999	0.01724	0.01808	0.01027	0.00902	0.00694	0.00893	0.00744	0.00869	0.0092	0
Altay	0.01549	0.01196	0.01315	0.01265	0.02002	0.03452	0.017	0.02467	0.02301	0.04216	0.05087	0.06034	0.0251	0.01285	0.01363	0.01269	0.01548	0.01526	0.01731	0.01872	0.02641	0.03265	0.02439	0.02099	0.01776	0.01196	0.00987	0.01239	0.00851	0.00611	0.01432	0.01518	0.0108	0
Tofalar	0.03683	0.0318	0.03467	0.03571	0.04875	0.06538	0.0394	0.04836	0.04319	0.06498	0.08535	0.10725	0.06141	0.03691	0.03653	0.03635	0.03949	0.03678	0.03957	0.04382	0.03991	0.05151	0.04201	0.04246	0.03371	0.03488	0.03347	0.03825	0.02697	0.02536	0.03997	0.03779	0.03295	0.01579	0
Sojot	0.01683	0.01168	0.01327	0.01392	0.01523	0.02982	0.01522	0.01766	0.02088	0.03843	0.05688	0.06282	0.02445	0.01112	0.01296	0.01216	0.01361	0.01474	0.01245	0.01754	0.02638	0.02389	0.02171	0.01936	0.02251	0.01317	0.0136	0.01199	0.01227	0.0135	0.01603	0.01154	0.00777	0.0149	0.03931	0
Khakas	0.01367	0.00749	0.01	0.01007	0.01364	0.02577	0.01049	0.01484	0.01481	0.03823	0.04202	0.05195	0.01732	0.00947	0.01136	0.01048	0.01171	0.01343	0.01434	0.01462	0.02776	0.03024	0.02389	0.01531	0.0142	0.00929	0.0089	0.01013	0.00729	0.00523	0.00918	0.01051	0.01244	0.0085	0.03376	0.01603	0
Caucasian	0.02147	0.01606	0.0185	0.01941	0.02556	0.03264	0.02025	0.02538	0.02654	0.05502	0.05965	0.06858	0.03193	0.01989	0.0186	0.01921	0.02111	0.02064	0.02405	0.02139	0.03893	0.03039	0.02696	0.01967	0.01639	0.01487	0.0158	0.01439	0.00721	0.0069	0.01847	0.02035	0.02741	0.01737	0.03488	0.02417	0.01505	0
Polish	0.02442	0.01947	0.02139	0.02405	0.02959	0.036	0.02358	0.02827	0.03095	0.0603	0.06365	0.07154	0.03453	0.02287	0.02115	0.0224	0.02416	0.02284	0.02608	0.02408	0.04121	0.03197	0.02731	0.02168	0.01728	0.01691	0.01813	0.01713	0.00954	0.0095	0.02167	0.02378	0.03044	0.02178	0.03666	0.02745	0.02213	0.00144	0
Portuguese	0.02225	0.01667	0.01905	0.02064	0.02513	0.032	0.02145	0.02484	0.02816	0.05607	0.05818	0.0662	0.03283	0.02099	0.01891	0.02002	0.02162	0.02106	0.02377	0.02209	0.03979	0.03048	0.02726	0.01992	0.01795	0.01611	0.01572	0.01433	0.00747	0.00756	0.01869	0.02097	0.02647	0.01781	0.0386	0.0222	0.01669	0.00123	0.00305	0
Flemish	0.02189	0.01698	0.01896	0.01993	0.02608	0.03351	0.0209	0.02631	0.02835	0.05572	0.05888	0.0682	0.03161	0.02118	0.01947	0.02046	0.0224	0.02124	0.02529	0.0236	0.04074	0.03184	0.02756	0.02082	0.01822	0.01586	0.01558	0.01467	0.00777	0.00772	0.01954	0.02193	0.02764	0.01829	0.03698	0.02432	0.0166	0	0.00164	0.0006	0
Greek	0.01938	0.01491	0.01716	0.01747	0.0228	0.02905	0.01923	0.02163	0.02693	0.05415	0.05529	0.06721	0.03087	0.01906	0.01688	0.01832	0.01937	0.01839	0.02144	0.01961	0.03798	0.02878	0.02464	0.01796	0.01544	0.01358	0.01363	0.01242	0.00653	0.00622	0.01599	0.01907	0.02594	0.01925	0.04184	0.02364	0.01798	0.00303	0.00445	0.0017	0.00199	0
Romanian	0.0199	0.01522	0.01665	0.01848	0.02394	0.02916	0.01906	0.02032	0.02584	0.05534	0.05654	0.06899	0.03048	0.01861	0.01665	0.01832	0.01928	0.0177	0.02144	0.01889	0.03505	0.02783	0.0228	0.01682	0.01405	0.01297	0.01387	0.01265	0.00644	0.00669	0.01713	0.01945	0.02594	0.01924	0.04016	0.02478	0.01732	0.00255	0.00233	0.00194	0.00177	0.00105	0
Spanish	0.02507	0.01889	0.02219	0.0237	0.02987	0.03644	0.02501	0.02742	0.03331	0.06366	0.06516	0.07262	0.03548	0.02477	0.02096	0.02223	0.02492	0.02345	0.02592	0.02564	0.04126	0.03041	0.02703	0.02205	0.01838	0.01794	0.01755	0.01674	0.01045	0.00964	0.02229	0.02395	0.03006	0.02211	0.03877	0.0245	0.02409	0.00367	0.00376	0.00131	0.00168	0.00269	0.00331	0
Brazilian	0.02041	0.01559	0.01708	0.01869	0.02244	0.03031	0.01942	0.02141	0.02431	0.05325	0.05658	0.06744	0.03223	0.0185	0.0177	0.0184	0.01996	0.01918	0.02159	0.01927	0.03699	0.02944	0.0254	0.01815	0.01521	0.01447	0.01433	0.01327	0.00624	0.00703	0.01684	0.01986	0.02482	0.01821	0.03777	0.02229	0.0151	0.00294	0.00464	0.00157	0.00289	0.00246	0.00235	0.00472	0
Mexican	0.0136	0.01217	0.01273	0.01525	0.01579	0.02746	0.01372	0.02092	0.01988	0.04586	0.05118	0.06152	0.02554	0.01581	0.01478	0.01609	0.01694	0.01615	0.01792	0.01648	0.02829	0.02591	0.0205	0.01644	0.01543	0.01274	0.01127	0.01221	0.00599	0.00756	0.0152	0.01745	0.02206	0.01404	0.03016	0.02077	0.01539	0.00859	0.01077	0.00761	0.00752	0.00776	0.0083	0.0098	0.00772	0
Arab_Morocco	0.02599	0.01968	0.02222	0.02428	0.02784	0.03178	0.02548	0.02612	0.03393	0.06647	0.0626	0.07286	0.03918	0.02441	0.02094	0.02335	0.02402	0.0228	0.02544	0.02274	0.03838	0.03086	0.0283	0.02085	0.01871	0.01816	0.01814	0.01609	0.00914	0.00949	0.02052	0.02414	0.02855	0.02329	0.04421	0.02836	0.02348	0.00501	0.00616	0.00254	0.00421	0.0027	0.00371	0.00472	0.00247	0.0102	0
Berber_Morocco(Bouhria)	0.03163	0.0258	0.02716	0.02931	0.03342	0.03397	0.02971	0.0294	0.03837	0.06601	0.06403	0.07766	0.04219	0.03042	0.02834	0.02861	0.03042	0.02794	0.03213	0.02869	0.04987	0.03595	0.03309	0.02625	0.02304	0.0245	0.02345	0.02343	0.01573	0.01668	0.02449	0.0291	0.03657	0.036	0.0578	0.0353	0.02837	0.01298	0.01378	0.00882	0.01041	0.00589	0.00912	0.00815	0.00748	0.01756	0.00674	0
Berber_Morocco(Asni)	0.03093	0.02626	0.02743	0.0284	0.03148	0.03334	0.03034	0.02963	0.03663	0.06823	0.06833	0.07675	0.0385	0.02966	0.02594	0.02798	0.02873	0.02825	0.03053	0.0263	0.04641	0.0343	0.03217	0.02657	0.02664	0.02368	0.0251	0.02171	0.01521	0.01674	0.02576	0.02857	0.03813	0.03302	0.05698	0.03327	0.03047	0.01046	0.01241	0.0069	0.01047	0.0053	0.00768	0.00932	0.00651	0.01473	0.00329	0.00659	0
Berber_Egypt	0.02522	0.02166	0.02173	0.02633	0.02519	0.0335	0.02443	0.02904	0.03032	0.05864	0.06379	0.07906	0.03733	0.02607	0.0254	0.02625	0.02729	0.02594	0.0284	0.02431	0.04231	0.0366	0.0319	0.02353	0.0185	0.02093	0.01996	0.02113	0.01141	0.01219	0.02112	0.02685	0.02841	0.0267	0.04413	0.02986	0.01937	0.01041	0.01272	0.00884	0.00924	0.00875	0.00927	0.01182	0.00585	0.01121	0.00684	0.00891	0.0136
Muslim_Egypt	0.02275	0.02031	0.02073	0.02042	0.02527	0.03241	0.02262	0.02887	0.02816	0.05255	0.05221	0.05907	0.03421	0.02553	0.02201	0.02296	0.02424	0.02263	0.02585	0.0248	0.04132	0.03512	0.02846	0.02436	0.02051	0.01862	0.0183	0.0184	0.01318	0.0114	0.01935	0.02535	0.03061	0.02404	0.04174	0.02998	0.02303	0.01258	0.01395	0.01137	0.01217	0.00747	0.01054	0.01131	0.01017	0.012	0.01032	0.01256	0.00909
Copt_Egypt	0.03486	0.0296	0.03179	0.03188	0.04006	0.03888	0.03422	0.03754	0.04325	0.07122	0.05707	0.07847	0.04373	0.03534	0.03107	0.03288	0.03361	0.03245	0.03591	0.0343	0.05101	0.04331	0.03761	0.03529	0.03183	0.02685	0.02598	0.02934	0.02045	0.02195	0.02887	0.0335	0.04131	0.03422	0.05565	0.04682	0.02794	0.01648	0.01875	0.01607	0.01472	0.01299	0.01473	0.01761	0.01573	0.02053	0.01542	0.01441	0.01506
Yemenese	0.02355	0.01904	0.01911	0.02258	0.0246	0.02541	0.02104	0.0244	0.03104	0.06019	0.05814	0.0689	0.03781	0.02463	0.02202	0.0231	0.02406	0.02195	0.02505	0.02202	0.03693	0.03116	0.02623	0.01913	0.01578	0.01828	0.01838	0.01726	0.01262	0.01314	0.02068	0.02467	0.02947	0.03156	0.05161	0.0269	0.02506	0.01165	0.01271	0.00989	0.00986	0.00726	0.00824	0.0097	0.00824	0.01522	0.00724	0.00524	0.01128
Saudi Arabian	0.02058	0.01753	0.01693	0.02076	0.02049	0.02289	0.0183	0.02476	0.02739	0.05227	0.05709	0.06391	0.03578	0.02212	0.01995	0.02063	0.02176	0.02049	0.02273	0.02018	0.03645	0.03213	0.02627	0.02016	0.01646	0.0162	0.01616	0.01588	0.0104	0.00958	0.01927	0.02216	0.02619	0.02483	0.0444	0.02517	0.02189	0.01059	0.01227	0.00762	0.01011	0.00633	0.00787	0.00911	0.00643	0.01013	0.00656	0.00738	0.00723
Iranian	0.01493	0.01004	0.01124	0.01438	0.01592	0.01989	0.01319	0.01846	0.01923	0.04794	0.05438	0.06166	0.02569	0.01218	0.01172	0.01265	0.0138	0.01277	0.0155	0.01255	0.03065	0.02419	0.0185	0.01089	0.0112	0.00889	0.01095	0.00834	0.0029	0.0045	0.01138	0.01309	0.02017	0.01668	0.03945	0.01953	0.01485	0.00524	0.00676	0.00445	0.00547	0.00387	0.00517	0.00778	0.00419	0.00871	0.00477	0.01109	0.00827
Kuwaiti	0.02097	0.01763	0.01763	0.02049	0.02174	0.02547	0.01947	0.02563	0.02746	0.05205	0.05537	0.06252	0.03635	0.0222	0.02022	0.02072	0.02212	0.02062	0.02394	0.02132	0.03866	0.03347	0.02768	0.02041	0.0164	0.01633	0.01636	0.01601	0.01014	0.00912	0.01884	0.02231	0.0264	0.02431	0.04234	0.02631	0.0202	0.00849	0.0106	0.00697	0.00815	0.00526	0.00731	0.00819	0.00549	0.01103	0.00577	0.00763	0.00734
Omanis	0.01881	0.01425	0.01501	0.01615	0.02052	0.02339	0.01755	0.02143	0.02606	0.0511	0.05205	0.05886	0.03223	0.01822	0.01669	0.01694	0.01889	0.01768	0.02088	0.02001	0.03559	0.032	0.02538	0.0191	0.01571	0.01236	0.01231	0.01146	0.00682	0.00609	0.01589	0.01884	0.02202	0.01859	0.04031	0.02251	0.01586	0.00531	0.00606	0.00425	0.00473	0.00219	0.00313	0.00562	0.00245	0.01001	0.0031	0.00588	0.00588
Somali	0.02976	0.02747	0.02705	0.02774	0.02962	0.04116	0.02991	0.03447	0.03478	0.06061	0.06654	0.07531	0.04664	0.03235	0.02936	0.02969	0.03087	0.02983	0.03433	0.0328	0.04466	0.04033	0.03787	0.03146	0.02539	0.02533	0.02489	0.02579	0.02013	0.01991	0.02617	0.03272	0.03656	0.03213	0.04167	0.0367	0.02921	0.01939	0.02227	0.0189	0.01999	0.01691	0.02058	0.02126	0.01397	0.01997	0.01465	0.01816	0.01644
Ovambo_Namibia	0.04855	0.04304	0.04246	0.04499	0.04703	0.05177	0.04714	0.04921	0.05229	0.07798	0.08053	0.09117	0.0625	0.04639	0.04519	0.04592	0.04625	0.04496	0.0495	0.04509	0.06352	0.05802	0.05344	0.04338	0.03878	0.04089	0.04043	0.03947	0.03105	0.03392	0.03849	0.04745	0.04876	0.04861	0.07204	0.0544	0.04333	0.03261	0.03208	0.02944	0.03175	0.02738	0.03045	0.0337	0.02115	0.03623	0.02291	0.02093	0.02708
Tanzanian	0.03865	0.03456	0.03266	0.03492	0.03565	0.03972	0.03591	0.03934	0.03924	0.06545	0.06532	0.07356	0.04791	0.03781	0.03716	0.0373	0.03861	0.03664	0.04027	0.0377	0.05305	0.04929	0.04464	0.0355	0.03229	0.03277	0.03315	0.03094	0.02494	0.02804	0.0321	0.04104	0.0424	0.04243	0.06649	0.04327	0.0322	0.02532	0.02576	0.0235	0.02462	0.02306	0.02256	0.02671	0.01602	0.02768	0.01932	0.01846	0.02167
African American	0.03003	0.02593	0.02557	0.027	0.02932	0.03564	0.02839	0.03209	0.03378	0.05968	0.06032	0.07033	0.04136	0.02843	0.02781	0.02858	0.02952	0.0281	0.03207	0.02881	0.04459	0.04046	0.03605	0.02734	0.02285	0.02326	0.02402	0.02294	0.01586	0.01713	0.02403	0.03116	0.03373	0.03015	0.05376	0.03508	0.02487	0.01463	0.01584	0.01365	0.01495	0.01264	0.0133	0.01717	0.00786	0.0187	0.00999	0.01232	0.01314
[truncated: 12 more columns]
