# Supplementary material for: Genetic structure of Tibetan populations in Gansu revealed by forensic STR loci
Source: Sci Rep. 2017 Jan 23;7:41195. doi: 10.1038/srep41195 (PMC5255561; doi:10.1038/srep41195)
Supplement: Supplementary Table 4 [file srep41195-s5.xls]

## Sheet: Ln P(D)
K	Ln P(D)	Var[LnP(D)]
2	-484738	2342
3	-484467	4951.7
4	-484304	6897.5
5	-483166	6265.5
6	-483475	8766
7	-483946	12862.2
8	-490360	27875.6
9	-485263	19037.3
10	-483696	17324.5
11	-486013	23541.9
12	-479984	11354.3

## Sheet: K=2
	Cluster
Population	1	2	Individuals
Tibetan_Gannan	0.029	0.971	635
Tibetan_Tianzhu	0.042	0.958	168
Tibetan_Qinghai	0.055	0.945	850
Tibetan_Lhasa	0.077	0.923	99
Tibetan_Changdu	0.064	0.936	74
Tibetan_Yunnan1	0.042	0.958	32
Tibetan_Yunnan2	0.029	0.971	331
Yi_Yunnan	0.052	0.948	139
Lhoba	0.21	0.79	91
Deng	0.017	0.983	110
Nu	0.004	0.996	116
Derung	0.008	0.992	109
Lisu	0.016	0.984	25
Han_Gansu	0.037	0.963	270
Han_Shananxi	0.052	0.948	446
Han_Jiangsu	0.038	0.962	636
Han_Shanghai	0.042	0.958	1000
Han_Yunnan	0.028	0.972	105
Han_Guangdong	0.14	0.86	102
Dongxiang	0.094	0.906	163
Hui_Gansu	0.078	0.922	219
Hui_Ningxia	0.148	0.852	100
Uygur_Kashi	0.324	0.676	322
Uygur_Yili	0.306	0.694	106
Russian_Inner Mongolia	0.114	0.886	148
Korean	0.033	0.967	1805
Maonan	0.05	0.95	199
Mulam	0.025	0.975	186
She	0.003	0.997	154
Thai	0.081	0.919	210
Caucasian	0.676	0.324	361
African American	0.859	0.141	342
Han_Henan	0.03	0.97	274
Buryat	0.044	0.956	78
Altay	0.217	0.783	68
Tofalar	0.255	0.745	35
Sojot	0.148	0.852	29
Khakas	0.242	0.758	51

## Sheet: K=3
	Cluster
Population	1	2	3	Individuals
Tibetan_Gannan	0.444	0.541	0.015	635
Tibetan_Tianzhu	0.264	0.708	0.028	168
Tibetan_Qinghai	0.396	0.557	0.046	850
Tibetan_Lhasa	0.468	0.474	0.058	99
Tibetan_Changdu	0.522	0.438	0.04	74
Tibetan_Yunnan1	0.415	0.555	0.03	32
Tibetan_Yunnan2	0.469	0.508	0.023	331
Yi_Yunnan	0.219	0.745	0.036	139
Lhoba	0.48	0.343	0.177	91
Deng	0.866	0.127	0.007	110
Nu	0.843	0.153	0.004	116
Derung	0.974	0.021	0.005	109
Lisu	0.403	0.584	0.012	25
Han_Gansu	0.204	0.776	0.019	270
Han_Shananxi	0.167	0.8	0.033	446
Han_Jiangsu	0.198	0.78	0.023	636
Han_Shanghai	0.168	0.811	0.021	1000
Han_Yunnan	0.188	0.798	0.013	105
Han_Guangdong	0.11	0.766	0.124	102
Dongxiang	0.169	0.754	0.077	163
Hui_Gansu	0.251	0.682	0.067	219
Hui_Ningxia	0.192	0.675	0.133	100
Uygur_Kashi	0.077	0.618	0.305	322
Uygur_Yili	0.148	0.549	0.303	106
Russian_Inner Mongolia	0.147	0.76	0.093	148
Korean	0.117	0.872	0.011	1805
Maonan	0.014	0.961	0.025	199
Mulam	0.087	0.9	0.013	186
She	0.033	0.965	0.002	154
Thai	0.114	0.82	0.066	210
Caucasian	0.01	0.333	0.657	361
African American	0.094	0.057	0.85	342
Han_Henan	0.234	0.75	0.016	274
Buryat	0.309	0.669	0.023	78
Altay	0.186	0.604	0.21	68
Tofalar	0.067	0.667	0.266	35
Sojot	0.251	0.619	0.131	29
Khakas	0.331	0.42	0.249	51

## Sheet: K=4
	Cluster
Population	1	2	3	4	Individuals
Tibetan_Gannan	0.846	0.003	0.015	0.135	635
Tibetan_Tianzhu	0.515	0.008	0.027	0.451	168
Tibetan_Qinghai	0.735	0.005	0.041	0.22	850
Tibetan_Lhasa	0.797	0.06	0.038	0.105	99
Tibetan_Changdu	0.848	0.021	0.03	0.101	74
Tibetan_Yunnan1	0.857	0	0.041	0.102	32
Tibetan_Yunnan2	0.782	0.029	0.022	0.167	331
Yi_Yunnan	0.467	0.001	0.035	0.496	139
Lhoba	0.656	0.166	0.131	0.048	91
Deng	0.464	0.491	0.009	0.036	110
Nu	0.068	0.75	0.005	0.177	116
Derung	0.092	0.88	0.005	0.023	109
Lisu	0.522	0.14	0.016	0.322	25
Han_Gansu	0.455	0.006	0.021	0.518	270
Han_Shananxi	0.394	0.005	0.034	0.567	446
Han_Jiangsu	0.348	0.031	0.024	0.597	636
Han_Shanghai	0.313	0.024	0.025	0.638	1000
Han_Yunnan	0.308	0.036	0.014	0.643	105
Han_Guangdong	0.139	0.105	0.101	0.655	102
Dongxiang	0.383	0.01	0.083	0.524	163
Hui_Gansu	0.472	0.015	0.062	0.451	219
Hui_Ningxia	0.371	0.024	0.14	0.465	100
Uygur_Kashi	0.23	0.004	0.32	0.446	322
Uygur_Yili	0.33	0.012	0.304	0.354	106
Russian_Inner Mongolia	0.289	0.029	0.098	0.583	148
Korean	0.262	0.002	0.017	0.72	1805
Maonan	0.032	0.021	0.022	0.925	199
Mulam	0.124	0.056	0.009	0.811	186
She	0.2	0.008	0.004	0.789	154
Thai	0.243	0.008	0.073	0.676	210
Caucasian	0.061	0.003	0.692	0.245	361
African American	0.023	0.095	0.868	0.014	342
Han_Henan	0.43	0.012	0.016	0.542	274
Buryat	0.502	0.043	0.026	0.428	78
Altay	0.39	0.018	0.219	0.374	68
Tofalar	0.496	0.006	0.254	0.245	35
Sojot	0.357	0.032	0.138	0.474	29
Khakas	0.486	0.025	0.24	0.249	51

## Sheet: K=5
	Cluster
Population	1	2	3	4	5	Individuals
Tibetan_Gannan	0.01	0.06	0.004	0.816	0.11	635
Tibetan_Tianzhu	0.005	0.13	0.024	0.459	0.382	168
Tibetan_Qinghai	0.008	0.106	0.018	0.687	0.181	850
Tibetan_Lhasa	0.057	0.046	0.031	0.766	0.1	99
Tibetan_Changdu	0.058	0.016	0.01	0.829	0.087	74
Tibetan_Yunnan1	0.018	0.071	0.024	0.687	0.2	32
Tibetan_Yunnan2	0.006	0.084	0.047	0.737	0.127	331
Yi_Yunnan	0.048	0.038	0.013	0.419	0.481	139
Lhoba	0.193	0.01	0.042	0.686	0.07	91
Deng	0.025	0.008	0.466	0.473	0.028	110
Nu	0.003	0.009	0.755	0.059	0.173	116
Derung	0.004	0.013	0.889	0.079	0.015	109
Lisu	0.01	0.019	0.142	0.477	0.352	25
Han_Gansu	0.017	0.06	0.005	0.437	0.48	270
Han_Shananxi	0.016	0.096	0.006	0.354	0.528	446
Han_Jiangsu	0.021	0.059	0.033	0.313	0.574	636
Han_Shanghai	0.023	0.054	0.023	0.286	0.614	1000
Han_Yunnan	0.028	0.02	0.03	0.303	0.619	105
Han_Guangdong	0.134	0.032	0.029	0.167	0.639	102
Dongxiang	0.035	0.129	0.009	0.348	0.479	163
Hui_Gansu	0.007	0.169	0.027	0.424	0.373	219
Hui_Ningxia	0.039	0.213	0.022	0.345	0.381	100
Uygur_Kashi	0.022	0.449	0.008	0.213	0.308	322
Uygur_Yili	0.012	0.486	0.026	0.282	0.194	106
Russian_Inner Mongolia	0.06	0.109	0.029	0.266	0.536	148
Korean	0.004	0.1	0.01	0.224	0.661	1805
Maonan	0.05	0.033	0	0.013	0.903	199
Mulam	0.03	0.023	0.041	0.116	0.791	186
She	0.006	0.007	0.006	0.186	0.795	154
Thai	0.01	0.155	0.014	0.207	0.615	210
Caucasian	0.061	0.859	0.004	0.034	0.042	361
African American	0.823	0.133	0.008	0.012	0.024	342
Han_Henan	0.006	0.076	0.024	0.394	0.5	274
Buryat	0.007	0.148	0.075	0.438	0.331	78
Altay	0.009	0.43	0.043	0.318	0.199	68
Tofalar	0.014	0.5	0.011	0.346	0.13	35
Sojot	0.017	0.286	0.05	0.278	0.37	29
Khakas	0.006	0.444	0.051	0.384	0.116	51

## Sheet: K=6
	Cluster
Population	1	2	3	4	5	6	Individuals
Tibetan_Gannan	0.065	0.063	0.686	0.009	0.005	0.172	635
Tibetan_Tianzhu	0.114	0.239	0.328	0.031	0.005	0.283	168
Tibetan_Qinghai	0.105	0.108	0.565	0.023	0.006	0.193	850
Tibetan_Lhasa	0.047	0.036	0.586	0.03	0.049	0.252	99
Tibetan_Changdu	0.024	0.064	0.74	0.008	0.043	0.121	74
Tibetan_Yunnan1	0.061	0.126	0.613	0.036	0.02	0.143	32
Tibetan_Yunnan2	0.085	0.067	0.608	0.061	0.003	0.177	331
Yi_Yunnan	0.045	0.368	0.378	0.022	0.037	0.151	139
Lhoba	0.011	0.015	0.321	0.01	0.182	0.461	91
Deng	0.004	0.011	0.064	0.286	0.016	0.619	110
Nu	0.017	0.137	0.075	0.747	0.002	0.021	116
Derung	0.009	0.015	0.068	0.872	0.002	0.034	109
Lisu	0.02	0.239	0.402	0.159	0.014	0.166	25
Han_Gansu	0.054	0.293	0.323	0.008	0.012	0.31	270
Han_Shananxi	0.09	0.353	0.281	0.005	0.003	0.268	446
Han_Jiangsu	0.055	0.378	0.225	0.035	0.014	0.294	636
Han_Shanghai	0.044	0.437	0.212	0.037	0.015	0.256	1000
Han_Yunnan	0.016	0.432	0.236	0.033	0.02	0.262	105
Han_Guangdong	0.031	0.485	0.141	0.044	0.117	0.182	102
Dongxiang	0.121	0.318	0.249	0.01	0.026	0.277	163
Hui_Gansu	0.164	0.244	0.318	0.025	0.006	0.244	219
Hui_Ningxia	0.206	0.262	0.265	0.022	0.031	0.213	100
Uygur_Kashi	0.431	0.215	0.143	0.007	0.016	0.187	322
Uygur_Yili	0.46	0.108	0.203	0.019	0.009	0.202	106
Russian_Inner Mongolia	0.104	0.348	0.195	0.017	0.048	0.288	148
Korean	0.082	0.403	0.118	0.003	0.002	0.392	1805
Maonan	0.018	0.788	0.081	0.015	0.039	0.059	199
Mulam	0.026	0.659	0.152	0.08	0.013	0.071	186
She	0.003	0.613	0.319	0.034	0.001	0.029	154
Thai	0.151	0.513	0.219	0.052	0.005	0.06	210
Caucasian	0.837	0.055	0.024	0.011	0.047	0.026	361
African American	0.192	0.011	0.011	0.009	0.766	0.012	342
Han_Henan	0.059	0.295	0.306	0.017	0.006	0.317	274
Buryat	0.115	0.174	0.287	0.045	0.007	0.373	78
Altay	0.39	0.122	0.213	0.031	0.007	0.238	68
Tofalar	0.48	0.097	0.247	0.009	0.01	0.156	35
Sojot	0.258	0.16	0.1	0.031	0.017	0.433	29
Khakas	0.386	0.051	0.193	0.048	0.007	0.314	51

## Sheet: K=7
	Cluster
Population	1	2	3	4	5	6	7	Individuals
Tibetan_Gannan	0.311	0.029	0.01	0.005	0.58	0.039	0.025	635
Tibetan_Tianzhu	0.466	0.083	0.028	0.004	0.22	0.167	0.031	168
Tibetan_Qinghai	0.33	0.078	0.035	0.006	0.454	0.063	0.034	850
Tibetan_Lhasa	0.323	0.023	0.049	0.039	0.518	0.033	0.015	99
Tibetan_Changdu	0.168	0.014	0.024	0.027	0.672	0.026	0.07	74
Tibetan_Yunnan1	0.328	0.062	0.043	0.02	0.431	0.051	0.065	32
Tibetan_Yunnan2	0.305	0.052	0.066	0.004	0.504	0.046	0.022	331
Yi_Yunnan	0.368	0.033	0.028	0.027	0.193	0.118	0.231	139
Lhoba	0.253	0.005	0.056	0.179	0.452	0.054	0.002	91
Deng	0.059	0.012	0.498	0.026	0.358	0.042	0.004	110
Nu	0.103	0.012	0.745	0.003	0.019	0.01	0.108	116
Derung	0.027	0.011	0.893	0.003	0.036	0.014	0.015	109
Lisu	0.435	0.026	0.171	0.011	0.217	0.045	0.094	25
Han_Gansu	0.533	0.021	0.01	0.012	0.179	0.214	0.032	270
Han_Shananxi	0.485	0.067	0.006	0.008	0.14	0.201	0.093	446
Han_Jiangsu	0.492	0.028	0.036	0.017	0.099	0.236	0.091	636
Han_Shanghai	0.582	0.014	0.012	0.013	0.032	0.246	0.1	1000
Han_Yunnan	0.433	0.012	0.055	0.02	0.086	0.222	0.172	105
Han_Guangdong	0.317	0.022	0.047	0.112	0.032	0.234	0.236	102
Dongxiang	0.433	0.099	0.009	0.03	0.151	0.194	0.083	163
Hui_Gansu	0.416	0.15	0.04	0.003	0.186	0.147	0.057	219
Hui_Ningxia	0.407	0.203	0.021	0.031	0.117	0.137	0.084	100
Uygur_Kashi	0.31	0.434	0.012	0.019	0.042	0.136	0.048	322
Uygur_Yili	0.287	0.467	0.025	0.011	0.07	0.131	0.009	106
Russian_Inner Mongolia	0.487	0.074	0.019	0.063	0.053	0.249	0.056	148
Korean	0.591	0.053	0.004	0.003	0.008	0.321	0.02	1805
Maonan	0.2	0.014	0.016	0.022	0.001	0.211	0.536	199
Mulam	0.284	0.018	0.073	0.004	0.02	0.178	0.423	186
She	0.258	0.004	0.014	0.005	0.088	0.148	0.483	154
Thai	0.299	0.152	0.04	0.004	0.049	0.118	0.337	210
Caucasian	0.026	0.854	0.005	0.055	0.005	0.052	0.003	361
African American	0.018	0.143	0.007	0.818	0.007	0.005	0.002	342
Han_Henan	0.502	0.03	0.023	0.007	0.179	0.215	0.044	274
Buryat	0.388	0.115	0.08	0.007	0.179	0.214	0.017	78
Altay	0.28	0.4	0.049	0.008	0.097	0.151	0.015	68
Tofalar	0.197	0.506	0.012	0.014	0.196	0.038	0.036	35
Sojot	0.321	0.193	0.059	0.024	0.105	0.283	0.014	29
Khakas	0.197	0.385	0.074	0.006	0.177	0.156	0.006	51
